# Supplementary material for: Genomic and Antimicrobial Surveillance of Campylobacter Population in Italian Poultry
Source: Foods. 2023 Jul 31;12(15):2919. doi: 10.3390/foods12152919 (PMC10418777; doi:10.3390/foods12152919)
Supplement: Supplementary file 1 [file foods-12-02919-s001.zip]

Archive with 10 entries (10 files):
- Figure S1.tiff
- Figure S2.tiff
- Figure S3.pdf
- Figure S4.pdf
- Figure S5.pdf
- Figure S6.tiff
- Figure S7.pdf
- Figure S8.pdf
- Table S1.xlsx
- Table S2.pdf
