# Supplementary material for: Genomic and Antimicrobial Surveillance of Campylobacter Population in Italian Poultry
Source: Foods. 2023 Jul 31;12(15):2919. doi: 10.3390/foods12152919 (PMC10418777; doi:10.3390/foods12152919)
Supplement: Supplementary file 1 [file foods-12-02919-s001.zip › Table S1.xlsx]

## Sheet: Foglio2
Sample ID	Host	Isolation Source	Species	Project	Collection Date	regione	ST	CC	(AGly)aadE-Cc	APH(3')-IIIa	OXA-184	OXA-447	OXA-448	OXA-449	OXA-450	OXA-452	OXA-466	OXA-61	blaOXA-489_1	blaOXA-193_1	blaOXA-605	blaOXA-659	SAT-4	aad(6)	cmeA	cmeB	cmeC	cmeR	tetO	GyrA_Thr86Ile abricate	ERYTHROMYCIN_23S RNA A2075G	STREPTOMYCIN_rpsL	Ciprofloxacin	Rcip>0,5	Erythromycin	Rery>4 jej; Rery>8 coli	Gentamicin	Rgen>2	Nalidixic Acid	RNA>16	Streptomycin	RS>4	Tetracycline	RTET>1 jej; RTET>2 coli	MDR
2015.TE.28740.1.10	Chicken	Faeces	Campylobacter_jejuni	PNC2015	2015	EMILIA ROMAGNA	2850	ST-446 complex		.	100.00	.	.	.	.	.	.	.	.	.	.	.	.	.	99.09	.	99.93	100.00	100.00	I	0	0	16	R	1	S	0.5	S	64	R	2	S	64	R	CIP-NAL-TET
2015.TE.28740.1.12	Chicken	Carcass	Campylobacter_jejuni	PNC2015	2015	EMILIA ROMAGNA	354	ST-354 complex		.	.	.	.	.	100.00	.	.	.	.	.	.	.	.	.	100.00	99.90	100.00	100.00	100.00	I	0	0	16	R	1	S	0.12	S	64	R	0.25	S	0.5	S	CIP-NAL
2015.TE.28740.1.13	Chicken	Faeces	Campylobacter_jejuni	PNC2015	2015	MARCHE	3335	ST-206 complex		.	.	.	.	.	100.00	.	.	.	.	.	.	.	.	.	100.00	99.90	100.00	100.00	99.90	I	0	0	4	R	0.5	S	0.25	S	64	R	1	S	16	R	CIP-NAL-TET
2015.TE.28740.1.15	Chicken	Carcass	Campylobacter_jejuni	PNC2015	2015	VENETO	45	ST-45 complex		.	.	.	100.00	.	.	.	.	.	.	.	.	.	.	.	100.00	99.90	100.00	100.00	.	I	0	0	4	R	32	R	0.12	S	32	R	1	S	16	R	CIP-ERY-NAL-TET
2015.TE.28740.1.16	Chicken	Carcass	Campylobacter_jejuni	PNC2015	2015	VENETO	2863	ST-354 complex		.	.	.	.	.	.	.	100.00	.	.	.	.	.	.	.	100.00	99.90	100.00	100.00	100.00	I	0	0	4	R	0.5	S	0.25	S	2	S	1	S	16	R	CIP-TET
2015.TE.28740.1.17	Chicken	Carcass	Campylobacter_jejuni	PNC2015	2015	VENETO	2116	ST-353 complex		.	.	.	.	.	100.00	.	.	.	.	.	.	.	.	.	100.00	100.00	100.00	100.00	99.90	I	0	0	4	R	1	S	0.25	S	64	R	1	S	16	R	CIP-NAL-TET
2015.TE.28740.1.18	Chicken	Carcass	Campylobacter_jejuni	PNC2015	2015	LOMBARDIA	2116	ST-353 complex		.	.	.	.	.	100.00	.	.	.	.	.	.	.	.	.	100.00	100.00	100.00	100.00	99.90	I	0	0	16	R	128	R	1	S	64	R	8	R	64	R	CIP-ERY-NAL-STR-TET
2015.TE.28740.1.20	Chicken	Faeces	Campylobacter_jejuni	PNC2015	2015	EMILIA ROMAGNA	2116	ST-353 complex		.	.	.	.	.	100.00	.	.	.	.	.	.	.	.	.	100.00	100.00	100.00	100.00	99.90	I	1	0	4	R	8	R	0.25	S	64	R	1	S	16	R	CIP-ERY-NAL-TET
2015.TE.28740.1.21	Chicken	Faeces	Campylobacter_jejuni	PNC2015	2015	VENETO	2116	ST-353 complex		.	.	.	.	.	100.00	.	.	.	.	.	.	.	.	.	100.00	100.00	100.00	100.00	99.90	I	0	0	16	R	1	S	1	S	64	R	2	S	64	R	CIP-NAL-TET
2015.TE.28740.1.23	Chicken	Faeces	Campylobacter_jejuni	PNC2015	2015	ABRUZZO	2274	?		.	.	.	.	.	100.00	.	.	.	.	.	.	.	.	.	100.00	100.00	100.00	100.00	100.00	V	0	0	4	R	0.5	S	0.25	S	2	S	1	S	16	R	CIP-TET
2015.TE.28740.1.24	Chicken	Carcass	Campylobacter_jejuni	PNC2015	2015	VENETO	45	ST-45 complex		.	.	.	100.00	.	.	.	.	.	.	.	.	.	.	.	100.00	99.90	100.00	100.00	.	I	0	0	4	R	0.5	S	0.12	S	32	R	1	S	0.25	S	CIP-NAL
2015.TE.28740.1.26	Chicken	Carcass	Campylobacter_jejuni	PNC2015	2015	VENETO	2863	ST-354 complex		.	100.00	.	.	.	.	.	.	.	.	.	.	.	.	.	100.00	99.90	100.00	100.00	100.00	I	0	0	4	R	0.5	S	0.25	S	2	S	1	S	16	R	CIP-TET
2015.TE.28740.1.27	Chicken	Carcass	Campylobacter_jejuni	PNC2015	2015	LOMBARDIA	2116	ST-353 complex		.	.	.	.	.	100.00	.	.	.	.	.	.	.	.	.	100.00	100.00	100.00	100.00	99.90	I	0	0	1	R	1	S	0.12	S	8	S	0.25	S	0.5	S	CIP
2015.TE.28740.1.28	Chicken	Carcass	Campylobacter_jejuni	PNC2015	2015	ABRUZZO	1039	?		.	.	.	.	.	100.00	.	.	.	.	.	.	.	.	.	100.00	100.00	100.00	100.00	.	I	0	0	4	R	0.5	S	0.25	S	64	R	1	S	0.25	S	CIP-NAL
2015.TE.28740.1.29	Chicken	Faeces	Campylobacter_jejuni	PNC2015	2015	EMILIA ROMAGNA	2116	ST-353 complex		.	.	.	.	.	100.00	.	.	.	.	.	.	.	.	.	100.00	100.00	100.00	100.00	99.90	I	1	0	4	R	32	R	0.5	S	64	R	1	S	16	R	CIP-ERY-NAL-TET
2015.TE.28740.1.3	Chicken	Carcass	Campylobacter_jejuni	PNC2015	2015	EMILIA ROMAGNA	2116	ST-353 complex		.	.	.	.	.	100.00	.	.	.	.	.	.	.	.	.	100.00	100.00	100.00	100.00	99.90	I	0	0	4	R	4	S	0.25	S	64	R	1	S	16	R	CIP-NAL-TET
2015.TE.28740.1.30	Chicken	Carcass	Campylobacter_jejuni	PNC2015	2015	EMILIA ROMAGNA	2850	ST-446 complex		.	.	.	.	.	100.00	.	.	.	.	.	.	.	.	.	99.09	.	99.93	100.00	100.00	I	0	0	4	R	1	S	0.5	S	64	R	1	S	16	R	CIP-NAL-TET
2015.TE.28740.1.32	Chicken	Carcass	Campylobacter_jejuni	PNC2015	2015	ABRUZZO	7991	?		.	.	.	.	.	.	.	100.00	.	.	.	.	.	.	.	100.00	99.90	100.00	100.00	100.00	I	0	0	4	R	0.5	S	0.12	S	64	R	1	S	16	R	CIP-NAL-TET
2015.TE.28740.1.33	Chicken	Carcass	Campylobacter_jejuni	PNC2015	2015	VENETO	45	ST-45 complex		.	.	.	100.00	.	.	.	.	.	.	.	.	.	.	.	100.00	99.90	100.00	100.00	.	I	0	0	4	R	0.5	S	0.12	S	64	R	1	S	0.25	S	CIP-NAL
2015.TE.28740.1.34	Chicken	Faeces	Campylobacter_jejuni	PNC2015	2015	EMILIA ROMAGNA	607	ST-607 complex		.	.	.	.	.	.	.	.	.	.	.	.	.	.	.	100.00	100.00	100.00	100.00	.	T	0	0	0.12	S	1	S	0.5	S	4	S	1	S	0.5	S	S
2015.TE.28740.1.35	Chicken	Faeces	Campylobacter_jejuni	PNC2015	2015	ABRUZZO	677	ST-677 complex		.	.	100.00	.	.	.	.	.	.	.	.	.	.	.	.	100.00	99.90	100.00	100.00	.	T	0	0	4	R	0.5	S	0.25	S	64	R	1	S	16	R	CIP-NAL-TET
2015.TE.28740.1.36	Chicken	Faeces	Campylobacter_jejuni	PNC2015	2015	ABRUZZO	1707	ST-607 complex		.	.	.	.	.	100.00	.	.	.	.	.	.	.	.	.	99.09	.	99.93	100.00	100.00	I	0	0	16	R	1	S	0.5	S	64	R	2	S	64	R	CIP-NAL-TET
2015.TE.28740.1.37	Chicken	Faeces	Campylobacter_jejuni	PNC2015	2015	MARCHE	50	ST-21 complex		.	.	.	.	.	100.00	.	.	.	.	.	.	.	.	.	100.00	100.00	100.00	100.00	99.90	I	0	0	4	R	0.5	S	0.25	S	64	R	1	S	16	R	CIP-NAL-TET
2015.TE.28740.1.39	Chicken	Carcass	Campylobacter_jejuni	PNC2015	2015	VENETO	2116	ST-353 complex		.	.	.	.	.	100.00	.	.	.	.	.	.	.	.	.	100.00	100.00	100.00	100.00	99.90	I	1	0	16	R	1	S	1	S	64	R	4	S	64	R	CIP-NAL-TET
2015.TE.28740.1.40	Chicken	Carcass	Campylobacter_jejuni	PNC2015	2015	VENETO	2850	ST-446 complex		.	100.00	.	.	.	.	.	.	.	.	.	.	.	.	.	99.09	.	99.93	100.00	.	I	0	0	16	R	128	R	0.5	S	64	R	2	S	64	R	CIP-ERY-NAL-TET
2015.TE.28740.1.41	Chicken	Faeces	Campylobacter_jejuni	PNC2015	2015	LOMBARDIA	2116	ST-353 complex		.	.	.	.	.	100.00	.	.	.	.	.	.	.	.	.	100.00	100.00	100.00	100.00	99.90	I	0	0	4	R	1	S	0.5	S	64	R	2	S	16	R	CIP-NAL-TET
2015.TE.28740.1.5	Chicken	Carcass	Campylobacter_jejuni	PNC2015	2015	VENETO	383	ST-283 complex		.	.	.	.	.	100.00	.	.	.	.	.	.	.	.	.	100.00	99.90	100.00	100.00	.	T	0	0	0.25	S	1	S	1	S	8	S	8	R	1	S	STR
2015.TE.28740.1.6	Chicken	Carcass	Campylobacter_jejuni	PNC2015	2015	VENETO	45	ST-45 complex		.	.	.	100.00	.	.	.	.	.	.	.	.	.	.	.	100.00	99.90	100.00	100.00	.	I	1	0	4	R	32	R	0.12	S	32	R	1	S	0.25	S	CIP-ERY-NAL
2015.TE.28740.1.9	Chicken	Carcass	Campylobacter_jejuni	PNC2015	2015	VENETO	3335	ST-206 complex		.	.	.	.	.	100.00	.	.	.	.	.	.	.	.	.	100.00	99.90	100.00	100.00	99.90	I	0	0	4	R	0.5	S	0.5	S	64	R	1	S	16	R	CIP-NAL-TET
2015.TE.29172.1.86	Chicken	Carcass	Campylobacter_jejuni	PNC2015	2015	VENETO	2863	ST-354 complex		.	100.00	.	.	.	.	.	.	.	.	.	.	.	.	.	100.00	99.90	100.00	100.00	100.00	I	0	0	4	R	0.5	S	0.25	S	2	S	1	S	16	R	CIP-TET
2015.TE.29172.1.87	Chicken	Carcass	Campylobacter_jejuni	PNC2015	2015	MARCHE	677	ST-677 complex		.	.	100.00	.	.	.	.	.	.	.	.	.	.	.	.	100.00	99.90	100.00	100.00	.	T	0	0	4	R	2	S	0.5	S	64	R	2	S	16	R	CIP-NAL-TET
2015.TE.29172.1.88	Chicken	Carcass	Campylobacter_jejuni	PNC2015	2015	ABRUZZO	1707	ST-607 complex		.	.	.	.	.	100.00	.	.	.	.	.	.	.	.	.	99.09	.	99.93	100.00	100.00	I	0	0	16	R	128	R	1	S	2	S	4	S	4	R	CIP-ERY-TET
2015.TE.29172.1.89	Chicken	Carcass	Campylobacter_jejuni	PNC2015	2015	MARCHE	50	ST-21 complex		.	.	.	.	.	100.00	.	.	.	.	.	.	.	.	.	100.00	100.00	100.00	100.00	99.90	I	0	0	4	R	0.5	S	0.12	S	32	R	1	S	16	R	CIP-NAL-TET
2015.TE.29172.1.91	Chicken	Carcass	Campylobacter_jejuni	PNC2015	2015	VENETO	2116	ST-353 complex		.	.	.	.	.	100.00	.	.	.	.	.	.	.	.	.	100.00	100.00	100.00	100.00	99.90	I	0	0	16	R	1	S	0.12	S	64	R	0.5	S	64	R	CIP-NAL-TET
2015.TE.29172.1.92	Chicken	Carcass	Campylobacter_jejuni	PNC2015	2015	MARCHE	7991	?		.	.	.	.	.	.	.	100.00	.	.	.	.	.	.	.	100.00	99.90	100.00	100.00	100.00	I	0	0	4	R	0.5	S	0.12	S	64	R	1	S	16	R	CIP-NAL-TET
2015.TE.29172.1.93	Chicken	Carcass	Campylobacter_jejuni	PNC2015	2015	LOMBARDIA	1707	ST-607 complex		.	.	.	.	.	100.00	.	.	.	.	.	.	.	.	.	99.09	.	99.93	100.00	100.00	I	0	0	4	R	0.5	S	0.5	S	64	R	1	S	16	R	CIP-NAL-TET
2015.TE.29172.1.94	Chicken	Carcass	Campylobacter_jejuni	PNC2015	2015	VENETO	2116	ST-353 complex		.	.	.	.	.	100.00	.	.	.	.	.	.	.	.	.	100.00	100.00	100.00	100.00	99.90	I	0	0	4	R	0.5	S	0.25	S	64	R	1	S	16	R	CIP-NAL-TET
2015.TE.29172.1.95	Chicken	Carcass	Campylobacter_jejuni	PNC2015	2015	VENETO	48	ST-48 complex		.	.	.	.	.	.	.	.	100.00	.	.	.	.	.	.	100.00	100.00	100.00	100.00	.	T	0	0	0.12	S	0.5	S	0.5	S	4	S	1	S	0.25	S	S
2015.TE.29172.1.96	Chicken	Faeces	Campylobacter_jejuni	PNC2015	2015	MARCHE	2116	ST-353 complex		.	.	.	.	.	100.00	.	.	.	.	.	.	.	.	.	100.00	100.00	100.00	100.00	99.90	I	0	0	4	R	1	S	0.25	S	64	R	1	S	16	R	CIP-NAL-TET
2015.TE.29884.1.10	Chicken	Faeces	Campylobacter_jejuni	PNC2015	2015	EMILIA ROMAGNA	400	ST-353 complex		.	.	.	.	.	.	.	.	.	.	.	.	.	.	.	100.00	99.90	100.00	100.00	99.90	I	0	0	16	R	1	S	0.25	S	64	R	1	S	64	R	CIP-NAL-TET
2015.TE.29884.1.11	Chicken	Carcass	Campylobacter_jejuni	PNC2015	2015	VENETO	9351	?		.	100.00	.	.	.	.	.	.	.	.	.	.	.	.	.	99.09	.	100.00	100.00	100.00	I	0	0	0.12	S	128	R	1	S	4	S	4	S	2	R	ERY-TET
2015.TE.29884.1.12	Chicken	Carcass	Campylobacter_jejuni	PNC2015	2015	VENETO	3335	ST-206 complex		.	.	.	.	.	100.00	.	.	.	.	.	.	.	.	.	100.00	99.90	100.00	100.00	99.90	I	0	0	4	R	0.5	S	0.25	S	64	R	1	S	16	R	CIP-NAL-TET
2015.TE.29884.1.13	Chicken	Faeces	Campylobacter_jejuni	PNC2015	2015	VENETO	2116	ST-353 complex		.	.	.	.	.	100.00	.	.	.	.	.	.	.	.	.	100.00	100.00	100.00	100.00	99.90	I	0	0	4	R	0.5	S	0.5	S	64	R	1	S	16	R	CIP-NAL-TET
2015.TE.29884.1.14	Chicken	Carcass	Campylobacter_jejuni	PNC2015	2015	VENETO	400	ST-353 complex		.	.	.	.	.	.	.	.	.	.	.	.	.	.	.	100.00	99.90	100.00	100.00	99.90	I	0	0	4	R	0.5	S	0.5	S	64	R	1	S	16	R	CIP-NAL-TET
2015.TE.29884.1.17	Chicken	Faeces	Campylobacter_jejuni	PNC2015	2015	ABRUZZO	400	ST-353 complex		.	.	.	.	.	.	.	100.00	.	.	.	.	.	.	.	100.00	99.90	100.00	100.00	99.90	I	0	0	4	R	0.5	S	0.5	S	64	R	2	S	16	R	CIP-NAL-TET
2015.TE.29884.1.18	Chicken	Carcass	Campylobacter_jejuni	PNC2015	2015	VENETO	2116	ST-353 complex		.	.	.	.	.	100.00	.	.	.	.	.	.	.	.	.	100.00	100.00	100.00	100.00	99.90	I	0	0	4	R	0.5	S	0.5	S	4	S	2	S	16	R	CIP-TET
2015.TE.29884.1.19	Chicken	Carcass	Campylobacter_jejuni	PNC2015	2015	VENETO	45	ST-45 complex		.	.	.	.	.	100.00	.	.	.	.	.	.	.	.	.	100.00	99.90	100.00	100.00	.	T	0	0	0.12	S	1	S	0.12	S	2	S	1	S	0.5	S	S
2015.TE.29884.1.2	Chicken	Carcass	Campylobacter_jejuni	PNC2015	2015	ABRUZZO	3102	ST-21 complex		.	.	.	.	.	100.00	.	.	.	.	.	.	.	.	.	100.00	.	100.00	100.00	100.00	T	0	0	0.5	S	0.5	S	0.5	S	16	S	1	S	16	R	TET
2015.TE.29884.1.20	Chicken	Carcass	Campylobacter_jejuni	PNC2015	2015	VENETO	400	ST-353 complex		.	.	.	.	.	.	.	.	.	.	.	.	.	.	.	100.00	99.90	100.00	100.00	99.90	I	0	0	8	R	1	S	0.5	S	64	R	2	S	64	R	CIP-NAL-TET
2015.TE.29884.1.22	Chicken	Faeces	Campylobacter_jejuni	PNC2015	2015	VENETO	354	ST-354 complex		.	.	.	.	.	100.00	.	.	.	.	.	.	.	.	.	100.00	99.90	100.00	100.00	100.00	I	0	0	4	R	0.5	S	0.5	S	2	S	1	S	16	R	CIP-TET
2015.TE.29884.1.23	Chicken	Faeces	Campylobacter_jejuni	PNC2015	2015	VENETO	2116	ST-353 complex		.	.	.	.	.	100.00	.	.	.	.	.	.	.	.	.	100.00	100.00	100.00	100.00	99.90	I	0	0	4	R	4	S	1	S	0.5	S	64	R	2	R	CIP-STR-TET
2015.TE.29884.1.24	Chicken	Carcass	Campylobacter_jejuni	PNC2015	2015	VENETO	48	ST-48 complex		.	.	.	.	.	.	.	.	100.00	.	.	.	.	.	.	100.00	100.00	100.00	100.00	100.00	T	0	0	0.12	S	0.5	S	0.25	S	4	S	1	S	16	R	TET
2015.TE.29884.1.25	Chicken	Carcass	Campylobacter_jejuni	PNC2015	2015	VENETO	51	ST-443 complex		.	100.00	.	.	.	.	.	.	.	.	.	.	.	.	.	100.00	99.90	99.93	100.00	100.00	I	0	0	8	R	128	R	1	S	64	R	2	S	32	R	CIP-ERY-NAL-TET
2015.TE.29884.1.26	Chicken	Carcass	Campylobacter_jejuni	PNC2015	2015	ABRUZZO	400	ST-353 complex		.	.	.	.	.	.	.	100.00	.	.	.	.	.	.	.	100.00	99.90	100.00	100.00	99.90	I	0	0	4	R	0.5	S	0.5	S	64	R	2	S	16	R	CIP-NAL-TET
2015.TE.29884.1.27	Chicken	Carcass	Campylobacter_jejuni	PNC2015	2015	VENETO	50	ST-21 complex		.	.	.	.	.	100.00	.	.	.	.	.	.	.	.	.	100.00	100.00	100.00	100.00	100.00	I	0	0	4	R	0.5	S	0.5	S	64	R	1	S	16	R	CIP-NAL-TET
2015.TE.29884.1.28	Chicken	Faeces	Campylobacter_jejuni	PNC2015	2015	ABRUZZO	3335	ST-206 complex		.	.	.	.	.	100.00	.	.	.	.	.	.	.	.	.	100.00	99.90	100.00	100.00	99.90	I	0	0	4	R	32	R	0.5	S	64	R	1	S	0.25	S	CIP-ERY-NAL
2015.TE.29884.1.29	Chicken	Carcass	Campylobacter_jejuni	PNC2015	2015	VENETO	48	ST-48 complex		.	.	.	.	.	.	.	.	100.00	.	.	.	.	.	.	100.00	100.00	100.00	100.00	100.00	T	0	0	0.12	S	1	S	0.12	S	2	S	0.5	S	4	R	TET
2015.TE.29884.1.3	Chicken	Carcass	Campylobacter_jejuni	PNC2015	2015	VENETO	2116	ST-353 complex		.	.	.	.	.	100.00	.	.	.	.	.	.	.	.	.	100.00	100.00	100.00	100.00	99.90	I	0	0	16	R	128	R	1	S	64	R	4	S	64	R	CIP-ERY-NAL-TET
2015.TE.29884.1.30	Chicken	Faeces	Campylobacter_jejuni	PNC2015	2015	ABRUZZO	2116	ST-353 complex		.	.	.	.	.	100.00	.	.	.	.	.	.	.	.	.	100.00	100.00	100.00	100.00	99.90	I	0	0	4	R	0.5	S	0.12	S	64	R	1	S	16	R	CIP-NAL-TET
2015.TE.29884.1.31	Chicken	Faeces	Campylobacter_jejuni	PNC2015	2015	ABRUZZO	9351	?		.	100.00	.	.	.	.	.	.	.	.	.	.	.	.	.	99.09	.	100.00	100.00	100.00	I	0	0	4	R	0.5	S	0.12	S	32	R	1	S	16	R	CIP-NAL-TET
2015.TE.29884.1.32	Chicken	Faeces	Campylobacter_jejuni	PNC2015	2015	ABRUZZO	1044	ST-658 complex		.	.	.	.	.	100.00	.	.	.	.	.	.	.	.	.	100.00	99.90	100.00	99.84	.	T	0	0	0.06	S	0.5	S	0.5	S	4	S	2	S	0.25	S	S
2015.TE.29884.1.34	Chicken	Carcass	Campylobacter_jejuni	PNC2015	2015	VENETO	10913*	?		.	100.00	.	.	.	.	.	.	.	.	.	.	.	.	.	100.00	99.90	100.00	100.00	.	I	0	0	4	R	0.5	S	0.5	S	4	S	2	S	0.5	S	CIP
2015.TE.29884.1.35	Chicken	Faeces	Campylobacter_jejuni	PNC2015	2015	EMILIA ROMAGNA	2116	ST-353 complex		.	.	.	.	.	100.00	.	.	.	.	.	.	.	.	.	100.00	100.00	100.00	100.00	99.90	I	0	0	4	R	1	S	0.25	S	64	R	1	S	16	R	CIP-NAL-TET
2015.TE.29884.1.36	Chicken	Carcass	Campylobacter_jejuni	PNC2015	2015	VENETO	51	ST-443 complex		.	100.00	.	.	.	.	.	.	.	.	.	.	.	.	.	100.00	100.00	100.00	100.00	99.90	I	0	0	8	R	64	R	1	S	64	R	4	S	64	R	CIP-ERY-NAL-TET
2015.TE.29884.1.37	Chicken	Carcass	Campylobacter_jejuni	PNC2015	2015	ABRUZZO	1039	?		.	.	.	.	.	100.00	.	.	.	.	.	.	.	.	.	100.00	100.00	100.00	100.00	.	T	0	0	0.12	S	1	S	0.12	S	4	S	0.5	S	0.5	S	S
2015.TE.29884.1.38	Chicken	Carcass	Campylobacter_jejuni	PNC2015	2015	VENETO	2863	ST-354 complex		.	.	.	.	.	.	.	100.00	.	.	.	.	.	.	.	100.00	99.90	100.00	100.00	100.00	I	0	0	16	R	1	S	0.5	S	2	S	2	S	8	R	CIP-TET
2015.TE.29884.1.39	Chicken	Carcass	Campylobacter_jejuni	PNC2015	2015	ABRUZZO	400	ST-353 complex		.	.	.	.	.	.	.	.	.	.	.	.	.	.	.	100.00	99.90	100.00	100.00	99.90	I	0	0	4	R	0.5	S	0.5	S	64	R	2	S	16	R	CIP-NAL-TET
2015.TE.29884.1.40	Chicken	Carcass	Campylobacter_jejuni	PNC2015	2015	ABRUZZO	9351	?		.	100.00	.	.	.	.	.	.	.	.	.	.	.	.	.	99.09	.	100.00	100.00	100.00	I	0	0	4	R	0.5	S	0.5	S	64	R	1	S	16	R	CIP-NAL-TET
2015.TE.29884.1.42	Chicken	Carcass	Campylobacter_jejuni	PNC2015	2015	EMILIA ROMAGNA	354	ST-354 complex		.	.	.	.	.	100.00	.	.	.	.	.	.	.	.	.	100.00	99.90	100.00	100.00	100.00	I	0	0	4	R	0.5	S	0.5	S	64	R	2	S	16	R	CIP-NAL-TET
2015.TE.29884.1.43	Chicken	Carcass	Campylobacter_jejuni	PNC2015	2015	ABRUZZO	2116	ST-353 complex		.	.	.	.	.	100.00	.	.	.	.	.	.	.	.	.	100.00	100.00	100.00	100.00	99.90	I	0	0	4	R	1	S	0.5	S	64	R	2	S	16	R	CIP-NAL-TET
2015.TE.29884.1.44	Chicken	Carcass	Campylobacter_jejuni	PNC2015	2015	EMILIA ROMAGNA	2116	ST-353 complex		.	.	.	.	.	100.00	.	.	.	.	.	.	.	.	.	100.00	100.00	100.00	100.00	99.90	I	0	0	4	R	1	S	0.5	S	64	R	2	S	16	R	CIP-NAL-TET
2015.TE.29884.1.46	Chicken	Faeces	Campylobacter_jejuni	PNC2015	2015	ABRUZZO	2116	ST-353 complex		.	.	.	.	.	100.00	.	.	.	.	.	.	.	.	.	100.00	100.00	100.00	100.00	99.90	I	0	0	16	R	1	S	0.12	S	64	R	2	S	0.5	S	CIP-NAL
2015.TE.29884.1.47	Chicken	Faeces	Campylobacter_jejuni	PNC2015	2015	ABRUZZO	2175	?		.	.	.	.	.	99.87	.	.	.	.	.	.	.	.	.	100.00	100.00	100.00	100.00	100.00	T	0	0	8	R	64	R	0.5	S	64	R	1	S	64	R	CIP-ERY-NAL-TET
2015.TE.29884.1.48	Chicken	Faeces	Campylobacter_jejuni	PNC2015	2015	ABRUZZO	2116	ST-353 complex		.	.	.	.	.	100.00	.	.	.	.	.	.	.	.	.	100.00	100.00	100.00	100.00	99.90	I	0	0	4	R	1	S	0.5	S	64	R	2	S	16	R	CIP-NAL-TET
2015.TE.29884.1.49	Chicken	Faeces	Campylobacter_jejuni	PNC2015	2015	ABRUZZO	2116	ST-353 complex		.	.	.	.	.	100.00	.	.	.	.	.	.	.	.	.	100.00	100.00	100.00	100.00	99.90	I	0	0	4	R	1	S	0.25	S	64	R	1	S	16	R	CIP-NAL-TET
2015.TE.29884.1.5	Chicken	Carcass	Campylobacter_jejuni	PNC2015	2015	VENETO	400	ST-353 complex		.	.	.	.	.	.	.	.	.	.	.	.	.	.	.	100.00	99.90	100.00	100.00	99.90	I	0	0	4	R	0.5	S	0.5	S	64	R	2	S	16	R	CIP-NAL-TET
2015.TE.29884.1.50	Chicken	Faeces	Campylobacter_jejuni	PNC2015	2015	ABRUZZO	2850	ST-446 complex		.	100.00	.	.	.	.	.	.	.	.	.	.	.	.	.	99.09	.	99.93	100.00	100.00	I	0	0	4	R	0.5	S	0.25	S	64	R	1	S	16	R	CIP-NAL-TET
2015.TE.29884.1.51	Chicken	Carcass	Campylobacter_jejuni	PNC2015	2015	LOMBARDIA	2863	ST-354 complex		.	.	.	.	.	.	.	100.00	.	.	.	.	.	.	.	100.00	99.90	100.00	100.00	100.00	I	0	0	4	R	0.5	S	0.5	S	64	R	2	S	16	R	CIP-NAL-TET
2015.TE.29884.1.52	Chicken	Faeces	Campylobacter_jejuni	PNC2015	2015	ABRUZZO	2863	ST-354 complex		.	100.00	.	.	.	.	.	.	.	.	.	.	.	.	.	100.00	99.90	100.00	100.00	100.00	I	0	0	4	R	1	S	0.5	S	64	R	2	S	16	R	CIP-NAL-TET
2015.TE.29884.1.53	Chicken	Faeces	Campylobacter_jejuni	PNC2015	2015	EMILIA ROMAGNA	354	ST-354 complex		.	.	.	.	.	100.00	.	.	.	.	.	.	.	.	.	100.00	99.90	100.00	100.00	100.00	I	0	0	4	R	0.5	S	0.25	S	64	R	1	S	16	R	CIP-NAL-TET
2015.TE.29884.1.54	Chicken	Carcass	Campylobacter_jejuni	PNC2015	2015	VENETO	48	ST-48 complex		.	.	.	.	.	.	.	.	100.00	.	.	.	.	.	.	100.00	100.00	100.00	100.00	.	I	0	0	8	R	1	S	0.25	S	64	R	1	S	0.5	S	CIP-NAL
2015.TE.29884.1.55	Chicken	Carcass	Campylobacter_jejuni	PNC2015	2015	VENETO	3102	ST-21 complex		.	.	.	.	.	100.00	.	.	.	.	.	.	.	.	.	99.09	.	100.00	100.00	100.00	I	0	0	16	R	1	S	0.25	S	64	R	1	S	32	R	CIP-NAL-TET
2015.TE.29884.1.56	Chicken	Carcass	Campylobacter_jejuni	PNC2015	2015	ABRUZZO	7991	?		.	.	.	.	.	.	.	100.00	.	.	.	.	.	.	.	100.00	99.90	100.00	100.00	100.00	I	0	0	16	R	128	R	1	S	64	R	16	R	64	R	CIP-ERY-NAL-STR-TET
2015.TE.29884.1.58	Chicken	Carcass	Campylobacter_jejuni	PNC2015	2015	ABRUZZO	2116	ST-353 complex		.	.	.	.	.	100.00	.	.	.	.	.	.	.	.	.	100.00	100.00	100.00	100.00	99.90	I	0	0	4	R	1	S	0.25	S	64	R	1	S	16	R	CIP-NAL-TET
2015.TE.29884.1.59	Chicken	Carcass	Campylobacter_jejuni	PNC2015	2015	ABRUZZO	2850	ST-446 complex		.	100.00	.	.	.	.	.	.	.	.	.	.	.	.	.	99.09	.	99.93	100.00	100.00	I	0	0	4	R	0.5	S	0.25	S	64	R	1	S	16	R	CIP-NAL-TET
2015.TE.29884.1.6	Chicken	Faeces	Campylobacter_jejuni	PNC2015	2015	LOMBARDIA	1707	ST-607 complex		.	.	.	.	.	100.00	.	.	.	.	.	.	.	.	.	99.09	.	99.93	100.00	100.00	I	0	0	4	R	0.5	S	0.5	S	64	R	1	S	16	R	CIP-NAL-TET
2015.TE.29884.1.60	Chicken	Faeces	Campylobacter_jejuni	PNC2015	2015	LOMBARDIA	7991	?		.	.	.	.	.	.	.	100.00	.	.	.	.	.	.	.	100.00	99.90	100.00	100.00	100.00	I	0	0	4	R	0.5	S	1	S	64	R	2	S	16	R	CIP-NAL-TET
2015.TE.29884.1.61	Chicken	Carcass	Campylobacter_jejuni	PNC2015	2015	VENETO	354	ST-354 complex		.	.	.	.	.	100.00	.	.	.	.	.	.	.	.	.	100.00	99.90	100.00	100.00	100.00	I	0	0	4	R	0.5	S	0.25	S	64	R	1	S	16	R	CIP-NAL-TET
2015.TE.29884.1.63	Chicken	Carcass	Campylobacter_jejuni	PNC2015	2015	VENETO	2364	ST-353 complex		.	.	.	.	.	.	.	.	.	.	.	.	.	.	.	100.00	100.00	100.00	100.00	.	I	0	0	4	R	0.5	S	0.25	S	64	R	1	S	0.25	S	CIP-NAL
2015.TE.29884.1.64	Chicken	Carcass	Campylobacter_jejuni	PNC2015	2015	ABRUZZO	400	ST-353 complex		.	.	.	.	.	100.00	.	.	.	.	.	.	.	.	.	100.00	99.90	100.00	100.00	99.90	I	0	0	16	R	1	S	0.5	S	64	R	4	S	64	R	CIP-NAL-TET
2015.TE.29884.1.65	Chicken	Carcass	Campylobacter_jejuni	PNC2015	2015	ABRUZZO	7991	?		.	.	.	.	.	.	.	100.00	.	.	.	.	.	.	.	100.00	99.90	100.00	100.00	100.00	I	0	0	16	R	1	S	0.25	S	64	R	0.25	S	1	S	CIP-NAL
2015.TE.29884.1.66	Chicken	Faeces	Campylobacter_jejuni	PNC2015	2015	ABRUZZO	2116	ST-353 complex		.	.	.	.	.	100.00	.	.	.	.	.	.	.	.	.	100.00	100.00	100.00	100.00	99.90	I	0	0	4	R	0.5	S	0.12	S	64	R	1	S	16	R	CIP-NAL-TET
2015.TE.29884.1.67	Chicken	Faeces	Campylobacter_jejuni	PNC2015	2015	ABRUZZO	50	ST-21 complex		.	.	.	.	.	100.00	.	.	.	.	.	.	.	.	.	100.00	100.00	100.00	100.00	.	I	0	0	4	R	2	S	0.5	S	64	R	1	S	0.25	S	CIP-NAL
2015.TE.29884.1.68	Chicken	Carcass	Campylobacter_jejuni	PNC2015	2015	VENETO	45	ST-45 complex		.	.	.	.	.	100.00	.	.	.	.	.	.	.	.	.	100.00	99.90	100.00	100.00	.	T	0	0	128	R	1	S	4	R	4	S	2	S		R	CIP-GEN-TET
2015.TE.29884.1.7	Chicken	Carcass	Campylobacter_jejuni	PNC2015	2015	VENETO	48	ST-48 complex		.	.	.	.	.	.	.	.	100.00	.	.	.	.	.	.	100.00	100.00	100.00	100.00	100.00	T	0	0	0.12	S	0.5	S	0.5	S	4	S	1	S	16	R	TET
2015.TE.29884.1.71	Chicken	Faeces	Campylobacter_jejuni	PNC2015	2015	ABRUZZO	1707	ST-607 complex		.	.	.	.	.	100.00	.	.	.	.	.	.	.	.	.	99.09	.	99.93	100.00	100.00	I	0	0	16	R	1	S	1	S	64	R	1	S	64	R	CIP-NAL-TET
2015.TE.29884.1.72	Chicken	Carcass	Campylobacter_jejuni	PNC2015	2015	VENETO	2116	ST-353 complex		.	.	.	.	.	100.00	.	.	.	.	.	.	.	.	.	100.00	100.00	100.00	100.00	99.90	I	0	0	4	R	0.5	S	0.25	S	64	R	1	S	16	R	CIP-NAL-TET
2015.TE.29884.1.73	Chicken	Carcass	Campylobacter_jejuni	PNC2015	2015	VENETO	2850	ST-446 complex		.	100.00	.	.	.	.	.	.	.	.	.	.	.	.	.	99.09	.	99.93	100.00	.	I	0	0	16	R	1	S	0.5	S	64	R	4	S	64	R	CIP-NAL-TET
2015.TE.29884.1.75	Chicken	Carcass	Campylobacter_jejuni	PNC2015	2015	ABRUZZO	354	ST-354 complex		.	.	.	.	.	100.00	.	.	.	.	.	.	.	.	.	100.00	99.90	100.00	100.00	100.00	I	0	0	4	R	0.5	S	0.5	S	64	R	1	S	16	R	CIP-NAL-TET
2015.TE.29884.1.76	Chicken	Carcass	Campylobacter_jejuni	PNC2015	2015	ABRUZZO	50	ST-21 complex		.	.	.	.	.	100.00	.	.	.	.	.	.	.	.	.	100.00	100.00	100.00	100.00	.	I	0	0	4	R	0.5	S	0.5	S	64	R	1	S	1	S	CIP-NAL
2015.TE.29884.1.77	Chicken	Carcass	Campylobacter_jejuni	PNC2015	2015	ABRUZZO	400	ST-353 complex		.	.	.	.	.	.	.	.	.	.	.	.	.	.	.	100.00	99.90	100.00	100.00	99.90	I	0	0	4	R	0.5	S	0.5	S	64	R	1	S	16	R	CIP-NAL-TET
2015.TE.29884.1.78	Chicken	Faeces	Campylobacter_jejuni	PNC2015	2015	LOMBARDIA	2863	ST-354 complex		.	.	.	.	.	.	.	100.00	.	.	.	.	.	.	.	99.09	.	100.00	100.00	100.00	I	0	0	4	R	1	S	0.25	S	64	R	1	S	1	S	CIP-NAL
2015.TE.29884.1.8	Chicken	Carcass	Campylobacter_jejuni	PNC2015	2015	VENETO	2863	ST-354 complex		.	100.00	.	.	.	.	.	.	.	.	.	.	.	.	.	100.00	99.90	100.00	100.00	100.00	I	0	0	4	R	0.5	S	0.25	S	2	S	1	S	16	R	CIP-TET
2015.TE.29884.1.80	Chicken	Carcass	Campylobacter_jejuni	PNC2015	2015	ABRUZZO	1707	ST-607 complex		.	.	.	.	.	100.00	.	.	.	.	.	.	.	.	.	99.09	.	99.93	100.00	100.00	I	0	0	16	R	1	S	0.5	S	64	R	2	S	64	R	CIP-NAL-TET
2015.TE.29884.1.82	Chicken	Carcass	Campylobacter_jejuni	PNC2015	2015	VENETO	1707	ST-607 complex		.	.	.	.	.	100.00	.	.	.	.	.	.	.	.	.	100.00	100.00	100.00	100.00	100.00	I	0	0	16	R	1	S	1	S	64	R	4	S	16	R	CIP-NAL-TET
2015.TE.29884.1.83	Chicken	Carcass	Campylobacter_jejuni	PNC2015	2015	VENETO	2564	ST-52 complex		.	.	.	.	.	100.00	.	.	.	.	.	.	.	.	.	100.00	100.00	100.00	100.00	.	I	1	0	16	R	1	S	0.5	S	64	R	1	S	32	R	CIP-NAL-TET
2015.TE.29884.1.84	Chicken	Carcass	Campylobacter_jejuni	PNC2015	2015	ABRUZZO	51	ST-443 complex		.	100.00	.	.	.	.	.	.	.	.	.	.	.	.	.	100.00	100.00	100.00	100.00	.	I	0	0	4	R	1	S	0.25	S	64	R	1	S	1	S	CIP-NAL
2015.TE.29884.1.85	Chicken	Carcass	Campylobacter_jejuni	PNC2015	2015	ABRUZZO	11	ST-45 complex		.	.	100.00	.	.	.	.	.	.	.	.	.	.	.	.	100.00	99.90	100.00	100.00	.	T	0	0	0.12	S	0.5	S	0.12	S	4	S	1	S	0.25	S	S
2015.TE.29884.1.86	Chicken	Carcass	Campylobacter_jejuni	PNC2015	2015	EMILIA ROMAGNA	1707	ST-607 complex		.	.	.	.	.	100.00	.	.	.	.	.	.	.	.	.	100.00	100.00	100.00	100.00	100.00	I	0	0	4	R	0.5	S	0.5	S	64	R	2	S	16	R	CIP-NAL-TET
2015.TE.29884.1.87	Chicken	Carcass	Campylobacter_jejuni	PNC2015	2015	VENETO	2116	ST-353 complex		.	.	.	.	.	100.00	.	.	.	.	.	.	.	.	.	100.00	100.00	100.00	100.00	99.90	I	0	0	16	R	1	S	0.12	S	64	R	1	S	64	R	CIP-NAL-TET
2015.TE.30712.1.2	Chicken	Carcass	Campylobacter_jejuni	PNC2015	2015	MARCHE	2850	ST-446 complex		.	100.00	.	.	.	.	.	.	.	.	.	.	.	.	.	99.09	.	99.93	100.00	100.00	I	0	0	16	R	128	R	16	R	64	R	16	R	64	R	CIP-ERY-GEN-NAL-STR-TET
2015.TE.30712.1.20	Chicken	Carcass	Campylobacter_jejuni	PNC2015	2015	VENETO	2850	ST-446 complex		.	100.00	.	.	.	.	.	.	.	.	.	.	.	.	.	99.09	.	99.93	100.00	100.00	I	0	0	8	R	1	S	1	S	64	R	4	S	64	R	CIP-NAL-TET
2015.TE.30712.1.21	Chicken	Carcass	Campylobacter_jejuni	PNC2015	2015	VENETO	2863	ST-354 complex		.	.	.	.	.	.	.	100.00	.	.	.	.	.	.	.	100.00	99.90	100.00	100.00	100.00	I	0	0	4	R	0.5	S	1	S	64	R	1	S	16	R	CIP-NAL-TET
2015.TE.30712.1.22	Chicken	Carcass	Campylobacter_jejuni	PNC2015	2015	VENETO	9173	ST-443 complex		.	.	.	.	.	.	.	.	93.54	.	.	.	.	.	.	100.00	99.90	99.93	100.00	.	T	0	0	16	R	128	R	1	S	64	R	4	S	64	R	CIP-ERY-NAL-TET
2015.TE.30712.1.24	Chicken	Carcass	Campylobacter_jejuni	PNC2015	2015	ABRUZZO	1751	ST-42 complex		.	.	.	.	.	.	.	.	.	.	.	.	.	.	.	100.00	99.90	100.00	100.00	.	I	0	0	16	R	128	R	0.25	S	64	R	2	S	64	R	CIP-ERY-NAL-TET
2015.TE.30712.1.25	Chicken	Carcass	Campylobacter_jejuni	PNC2015	2015	ABRUZZO	48	ST-48 complex		.	.	.	.	.	.	.	.	100.00	.	.	.	.	.	.	100.00	100.00	100.00	100.00	.	T	0	0	4	R	32	R	0.5	S	64	R	1	S	16	R	CIP-ERY-NAL-TET
2015.TE.30712.1.26	Chicken	Carcass	Campylobacter_jejuni	PNC2015	2015	ABRUZZO	2116	ST-353 complex		.	.	.	.	.	100.00	.	.	.	.	.	.	.	.	.	100.00	100.00	100.00	100.00	99.90	I	0	0	16	R	128	R	1	S	64	R	4	S	2	R	CIP-ERY-NAL-TET
2015.TE.30712.1.27	Chicken	Carcass	Campylobacter_jejuni	PNC2015	2015	VENETO	48	ST-48 complex		.	.	.	.	.	.	.	.	100.00	.	.	.	.	.	.	100.00	100.00	100.00	100.00	.	T	0	0	4	R	0.5	S	1	S	64	R	2	S	16	R	CIP-NAL-TET
2015.TE.30712.1.28	Chicken	Faeces	Campylobacter_jejuni	PNC2015	2015	VENETO	400	ST-353 complex		.	.	.	.	.	.	.	.	.	.	.	.	.	.	.	100.00	99.90	100.00	100.00	99.90	T	0	0	16	R	1	S	1	S	64	R	4	S	64	R	CIP-NAL-TET
2015.TE.30712.1.29	Chicken	Faeces	Campylobacter_jejuni	PNC2015	2015	VENETO	9354	?		.	.	.	.	99.87	.	.	.	.	.	.	.	.	.	.	100.00	99.90	100.00	100.00	.	I	0	0	4	R	1	S	1	S	64	R	2	S	16	R	CIP-NAL-TET
2015.TE.30712.1.30	Chicken	Faeces	Campylobacter_jejuni	PNC2015	2015	LOMBARDIA	4717	?		.	.	.	.	.	100.00	.	.	.	.	.	.	.	.	.	100.00	100.00	100.00	100.00	100.00	I	0	0	4	R	1	S	1	S	64	R	4	S	16	R	CIP-NAL-TET
2015.TE.30712.1.31	Chicken	Faeces	Campylobacter_jejuni	PNC2015	2015	VENETO	1510	ST-607 complex		.	.	.	.	.	.	.	.	.	.	.	.	.	.	.	100.00	99.90	100.00	100.00	100.00	T	0	0	4	R	64	R	0.5	S	4	S	2	S	64	R	CIP-ERY-TET
2015.TE.30712.1.32	Chicken	Carcass	Campylobacter_jejuni	PNC2015	2015	MARCHE	1707	ST-607 complex		.	.	.	.	.	100.00	.	.	.	.	.	.	.	.	.	100.00	100.00	100.00	100.00	100.00	I	0	0	16	R	1	S	1	S	64	R	4	S	64	R	CIP-NAL-TET
2015.TE.30712.1.33	Chicken	Carcass	Campylobacter_jejuni	PNC2015	2015	ABRUZZO	3335	ST-206 complex		.	.	.	.	.	100.00	.	.	.	.	.	.	.	.	.	100.00	99.90	100.00	100.00	99.90	I	0	0	4	R	1	S	0.5	S	8	S	1	S	16	R	CIP-TET
2015.TE.30712.1.34	Chicken	Carcass	Campylobacter_jejuni	PNC2015	2015	VENETO	22	ST-22 complex		.	.	.	.	.	100.00	.	.	.	.	.	.	.	.	.	100.00	99.90	100.00	100.00	.	I	0	0	4	R	1	S	0.5	S	64	R	1	S	16	R	CIP-NAL-TET
2015.TE.30712.1.35	Chicken	Carcass	Campylobacter_jejuni	PNC2015	2015	VENETO	122	ST-206 complex		.	.	.	.	.	100.00	.	.	.	.	.	.	.	.	.	100.00	100.00	100.00	100.00	99.90	I	0	0	4	R	0.5	S	0.5	S	64	R	2	S	0.25	S	CIP-NAL
2015.TE.30712.1.36	Chicken	Carcass	Campylobacter_jejuni	PNC2015	2015	VENETO	21	ST-21 complex		.	.	.	.	.	100.00	.	.	.	.	.	.	.	.	.	100.00	100.00	100.00	100.00	.	I	0	0	16	R	32	R	0.5	S	64	R	4	S	64	R	CIP-ERY-NAL-TET
2015.TE.30712.1.38	Chicken	Carcass	Campylobacter_jejuni	PNC2015	2015	VENETO	9173	ST-443 complex		.	.	.	.	.	.	.	.	93.54	.	.	.	.	.	.	100.00	99.90	99.93	100.00	.	T	0	0	4	R	1	S	1	S	64	R	2	S	16	R	CIP-NAL-TET
2015.TE.30712.1.39	Chicken	Carcass	Campylobacter_jejuni	PNC2015	2015	LOMBARDIA	9173	ST-443 complex		.	.	.	.	.	.	.	.	93.54	.	.	.	.	.	.	100.00	99.90	99.93	100.00	.	T	0	0	4	R	0.5	S	0.5	S	64	R	4	S	16	R	CIP-NAL-TET
2015.TE.30712.1.4	Chicken	Carcass	Campylobacter_jejuni	PNC2015	2015	EMILIA ROMAGNA	1707	ST-607 complex		.	.	.	.	.	100.00	.	.	.	.	.	.	.	.	.	100.00	100.00	100.00	100.00	100.00	I	0	0	4	R	0.5	S	0.5	S	64	R	2	S	16	R	CIP-NAL-TET
2015.TE.30712.1.40	Chicken	Carcass	Campylobacter_jejuni	PNC2015	2015	VENETO	1707	ST-607 complex		.	.	.	.	.	100.00	.	.	.	.	.	.	.	.	.	100.00	100.00	100.00	100.00	100.00	I	0	0	8	R	1	S	0.25	S	64	R	1	S	0.5	S	CIP-NAL
2015.TE.30712.1.41	Chicken	Carcass	Campylobacter_jejuni	PNC2015	2015	MARCHE	400	ST-353 complex		.	.	.	.	.	.	.	.	.	.	.	.	.	.	.	100.00	99.90	100.00	100.00	99.90	I	0	0	8	R	128	R	0.5	S	64	R	2	S	64	R	CIP-ERY-NAL-TET
2015.TE.30712.1.42	Chicken	Faeces	Campylobacter_jejuni	PNC2015	2015	ABRUZZO	45	ST-45 complex		.	.	.	.	.	100.00	.	.	.	.	.	.	.	.	.	100.00	99.90	100.00	100.00	.	T	0	0	4	R	0.5	S	0.25	S	64	R	1	S	0.25	S	CIP-NAL
2015.TE.30712.1.44	Chicken	Carcass	Campylobacter_jejuni	PNC2015	2015	ABRUZZO	2116	ST-353 complex		.	.	.	.	.	100.00	.	.	.	.	.	.	.	.	.	100.00	100.00	100.00	100.00	99.90	I	0	0	4	R	0.5	S	0.25	S	64	R	1	S	0.5	S	CIP-NAL
2015.TE.30712.1.45	Chicken	Faeces	Campylobacter_jejuni	PNC2015	2015	VENETO	10913*	?		.	100.00	.	.	.	.	.	.	.	.	.	.	.	.	.	100.00	99.90	100.00	100.00	99.90	I	0	0	16	R	1	S	1	S	64	R	2	S	64	R	CIP-NAL-TET
2015.TE.30712.1.46	Chicken	Carcass	Campylobacter_jejuni	PNC2015	2015	ABRUZZO	2116	ST-353 complex		.	.	.	.	.	100.00	.	.	.	.	.	.	.	.	.	100.00	100.00	100.00	100.00	99.90	I	0	0	0.12	S	1	S	0.5	S	8	S	2	S	64	R	TET
2015.TE.30712.1.47	Chicken	Carcass	Campylobacter_jejuni	PNC2015	2015	VENETO	400	ST-353 complex		.	.	.	.	.	.	.	.	.	.	.	.	.	.	.	100.00	99.90	100.00	100.00	99.90	I	0	0	4	R	0.5	S	0.5	S	64	R	2	S	8	R	CIP-NAL-TET
2015.TE.30712.1.48	Chicken	Carcass	Campylobacter_jejuni	PNC2015	2015	ABRUZZO	2863	ST-354 complex		.	.	.	.	.	.	.	100.00	.	.	.	.	.	.	.	99.09	.	100.00	100.00	100.00	I	0	0	<=0.12	S	1	S	1	S	8	S	2	S	0.5	S	S
2015.TE.30712.1.49	Chicken	Faeces	Campylobacter_jejuni	PNC2015	2015	MARCHE	400	ST-353 complex		.	.	.	.	.	100.00	.	.	.	.	.	.	.	.	.	100.00	99.90	100.00	100.00	99.90	I	0	0	0.5	S	2	S	16	R	64	R	0.25	S	2	R	GEN-NAL-TET
2015.TE.30712.1.5	Chicken	Carcass	Campylobacter_jejuni	PNC2015	2015	VENETO	3102	ST-21 complex		.	.	.	.	.	100.00	.	.	.	.	.	.	.	.	.	99.09	.	100.00	100.00	100.00	I	0	0	4	R	1	S	0.25	S	64	R	1	S	16	R	CIP-NAL-TET
2015.TE.30712.1.50	Chicken	Carcass	Campylobacter_jejuni	PNC2015	2015	MARCHE	2116	ST-353 complex		.	.	.	.	.	100.00	.	.	.	.	.	.	.	.	.	100.00	100.00	100.00	100.00	99.90	I	0	0	16	R	1	S	0.5	S	64	R	2	S	64	R	CIP-NAL-TET
2015.TE.30712.1.52	Chicken	Faeces	Campylobacter_jejuni	PNC2015	2015	VENETO	5840	ST-353 complex		.	100.00	.	.	.	.	.	.	.	.	.	.	.	.	.	99.09	.	99.93	100.00	100.00	I	1	0	16	R	16	R	1	S	64	R	2	S	64	R	CIP-ERY-NAL-TET
2015.TE.30712.1.54	Chicken	Faeces	Campylobacter_jejuni	PNC2015	2015	ABRUZZO	2116	ST-353 complex		.	.	.	.	.	100.00	.	.	.	.	.	.	.	.	.	100.00	100.00	100.00	100.00	99.90	I	0	0	4	R	0.5	S	0.25	S	64	R	1	S	16	R	CIP-NAL-TET
2015.TE.30712.1.55	Chicken	Faeces	Campylobacter_jejuni	PNC2015	2015	ABRUZZO	2116	ST-353 complex		.	.	.	.	.	100.00	.	.	.	.	.	.	.	.	.	100.00	100.00	100.00	100.00	99.90	I	0	0	0.12	S	1	S	0.5	S	8	S	2	S	64	R	TET
2015.TE.30712.1.56	Chicken	Carcass	Campylobacter_jejuni	PNC2015	2015	VENETO	48	ST-48 complex		.	.	.	.	.	.	.	.	100.00	.	.	.	.	.	.	100.00	100.00	100.00	100.00	.	T	0	0	4	R	0.5	S	0.5	S	64	R	16	R	16	R	CIP-NAL-STR-TET
2015.TE.30712.1.57	Chicken	Faeces	Campylobacter_jejuni	PNC2015	2015	ABRUZZO	2116	ST-353 complex		.	.	.	.	.	100.00	.	.	.	.	.	.	.	.	.	100.00	100.00	100.00	100.00	99.90	I	0	0	0.12	S	1	S	2	S	8	S	8	R	0.5	S	STR
2015.TE.30712.1.58	Chicken	Faeces	Campylobacter_jejuni	PNC2015	2015	MARCHE	51	ST-443 complex		.	100.00	.	.	.	.	.	.	.	.	.	.	.	.	.	100.00	100.00	100.00	100.00	.	I	0	0	16	R	128	R	16	R	2	S	0.5	S	2	R	CIP-ERY-GEN-TET
2015.TE.30712.1.59	Chicken	Carcass	Campylobacter_jejuni	PNC2015	2015	ABRUZZO	2861	?		.	.	.	.	.	100.00	.	.	.	.	.	.	.	.	.	100.00	99.90	100.00	100.00	.	T	0	0	16	R	1	S	0.5	S	64	R	2	S	64	R	CIP-NAL-TET
2015.TE.30712.1.6	Chicken	Carcass	Campylobacter_jejuni	PNC2015	2015	VENETO	50	ST-21 complex		.	.	.	.	.	100.00	.	.	.	.	.	.	.	.	.	100.00	100.00	100.00	100.00	99.90	I	0	0	8	R	1	S	0.5	S	64	R	1	S	64	R	CIP-NAL-TET
2015.TE.30712.1.60	Chicken	Carcass	Campylobacter_jejuni	PNC2015	2015	VENETO	2861	?		.	.	.	.	.	100.00	.	.	.	.	.	.	.	.	.	100.00	99.90	100.00	100.00	.	T	0	0	16	R	128	R	4	R	64	R	8	R	64	R	CIP-ERY-GEN-NAL-STR-TET
2015.TE.30712.1.61	Chicken	Carcass	Campylobacter_jejuni	PNC2015	2015	VENETO	2116	ST-353 complex		.	.	.	.	.	100.00	.	.	.	.	.	.	.	.	.	100.00	100.00	100.00	100.00	99.90	I	0	0	16	R	1	S	16	R	64	R	2	S	2	R	CIP-GEN-NAL-TET
2015.TE.30712.1.62	Chicken	Faeces	Campylobacter_jejuni	PNC2015	2015	LOMBARDIA	2116	ST-353 complex		.	.	.	.	.	100.00	.	.	.	.	.	.	.	.	.	100.00	100.00	100.00	100.00	99.90	I	0	0	4	R	0.5	S	0.5	S	64	R	2	S	16	R	CIP-NAL-TET
2015.TE.30712.1.63	Chicken	Carcass	Campylobacter_jejuni	PNC2015	2015	ABRUZZO	10915*	?		100.00	.	.	.	.	.	.	100.00	.	.	.	.	.	100.00	100.00	99.09	.	99.93	100.00	.	I	0	0	4	R	0.5	S	0.5	S	32	R	1	S	0.25	S	CIP-NAL
2015.TE.30712.1.64	Chicken	Carcass	Campylobacter_jejuni	PNC2015	2015	MARCHE	50	ST-21 complex		.	.	.	.	.	100.00	.	.	.	.	.	.	.	.	.	100.00	100.00	100.00	100.00	.	T	0	0	4	R	1	S	0.5	S	64	R	2	S	16	R	CIP-NAL-TET
2015.TE.30712.1.65	Chicken	Faeces	Campylobacter_jejuni	PNC2015	2015	VENETO	50	ST-21 complex		.	.	.	.	.	100.00	.	.	.	.	.	.	.	.	.	100.00	100.00	100.00	100.00	.	T	0	0	0.12	S	0.5	S	0.5	S	8	S	1	S	0.25	S	S
2015.TE.30712.1.66	Chicken	Carcass	Campylobacter_jejuni	PNC2015	2015	ABRUZZO	50	ST-21 complex		.	.	.	.	.	100.00	.	.	.	.	.	.	.	.	.	100.00	100.00	100.00	100.00	.	T	0	0	16	R	1	S	1	S	64	R	2	S	64	R	CIP-NAL-TET
2015.TE.30712.1.67	Chicken	Carcass	Campylobacter_jejuni	PNC2015	2015	MARCHE	50	ST-21 complex		.	.	.	.	.	100.00	.	.	.	.	.	.	.	.	.	100.00	100.00	100.00	100.00	.	T	0	0	0.12	S	1	S	0.5	S	4	S	2	S	8	R	TET
2015.TE.30712.1.68	Chicken	Carcass	Campylobacter_jejuni	PNC2015	2015	ABRUZZO	50	ST-21 complex		.	.	.	.	.	100.00	.	.	.	.	.	.	.	.	.	100.00	100.00	100.00	100.00	.	T	0	0	16	R	1	S	0.5	S	64	R	2	S	64	R	CIP-NAL-TET
2015.TE.30712.1.69	Chicken	Faeces	Campylobacter_jejuni	PNC2015	2015	VENETO	400	ST-353 complex		.	.	.	.	.	.	.	100.00	.	.	.	.	.	.	.	100.00	99.90	100.00	100.00	99.90	I	0	0	8	R	128	R	0.5	S	64	R	2	S	64	R	CIP-ERY-NAL-TET
2015.TE.30712.1.7	Chicken	Faeces	Campylobacter_jejuni	PNC2015	2015	MARCHE	11	ST-45 complex		.	.	100.00	.	.	.	.	.	.	.	.	.	.	.	.	100.00	99.90	100.00	100.00	.	T	0	0	4	R	1	S	0.5	S	64	R	2	S	16	R	CIP-NAL-TET
2015.TE.30712.1.70	Chicken	Carcass	Campylobacter_jejuni	PNC2015	2015	VENETO	19	ST-21 complex		.	.	.	.	.	100.00	.	.	.	.	.	.	.	.	.	100.00	100.00	100.00	100.00	.	I	0	0	4	R	0.5	S	0.25	S	64	R	2	S	16	R	CIP-NAL-TET
2015.TE.30712.1.71	Chicken	Carcass	Campylobacter_jejuni	PNC2015	2015	LOMBARDIA	6360	ST-353 complex		.	.	.	.	.	100.00	.	.	.	.	.	.	.	.	.	100.00	99.90	100.00	100.00	100.00	I	0	0	4	R	0.5	S	0.5	S	64	R	2	S	16	R	CIP-NAL-TET
2015.TE.30712.1.72	Chicken	Carcass	Campylobacter_jejuni	PNC2015	2015	VENETO	2116	ST-353 complex		.	.	.	.	.	100.00	.	.	.	.	.	.	.	.	.	100.00	100.00	100.00	100.00	99.90	I	0	0	16	R	1	S	1	S	64	R	2	S	64	R	CIP-NAL-TET
2015.TE.30712.1.74	Chicken	Carcass	Campylobacter_jejuni	PNC2015	2015	VENETO	2116	ST-353 complex		.	.	.	.	.	100.00	.	.	.	.	.	.	.	.	.	100.00	100.00	100.00	100.00	99.90	I	0	0	16	R	0.5	S	0.5	S	64	R	1	S	0.25	S	S
2015.TE.30712.1.75	Chicken	Carcass	Campylobacter_jejuni	PNC2015	2015	VENETO	2850	ST-446 complex		.	100.00	.	.	.	.	.	.	.	.	.	.	.	.	.	99.09	.	99.93	100.00	100.00	I	0	0	16	R	1	S	0.25	S	32	R	16	R	32	R	CIP-NAL-STR-TET
2015.TE.30712.1.76	Chicken	Faeces	Campylobacter_jejuni	PNC2015	2015	MARCHE	2116	ST-353 complex		.	.	.	.	.	100.00	.	.	.	.	.	.	.	.	.	100.00	100.00	100.00	100.00	99.90	I	0	0	0.12	S	1	S	0.5	S	4	S	2	S	8	R	TET
2015.TE.30712.1.77	Chicken	Carcass	Campylobacter_jejuni	PNC2015	2015	ABRUZZO	2850	ST-446 complex		.	100.00	.	.	.	.	.	.	.	.	.	.	.	.	.	99.09	.	99.93	100.00	100.00	I	0	0	16	R	2	S	0.5	S	64	R	2	S	1	S	CIP-NAL
2015.TE.30712.1.78	Chicken	Carcass	Campylobacter_jejuni	PNC2015	2015	VENETO	6360	ST-353 complex		.	.	.	.	.	100.00	.	.	.	.	.	.	.	.	.	100.00	99.90	100.00	100.00	100.00	I	0	0	4	R	0.5	S	0.25	S	64	R	2	S	16	R	CIP-NAL-TET
2015.TE.30712.1.79	Chicken	Carcass	Campylobacter_jejuni	PNC2015	2015	VENETO	2116	ST-353 complex		.	.	.	.	.	100.00	.	.	.	.	.	.	.	.	.	100.00	100.00	100.00	100.00	.	I	0	0	16	R	1	S	0.5	S	64	R	4	S	64	R	CIP-NAL-TET
2015.TE.30712.1.8	Chicken	Faeces	Campylobacter_jejuni	PNC2015	2015	LOMBARDIA	354	ST-354 complex		.	.	.	.	.	100.00	.	.	.	.	.	.	.	.	.	100.00	99.90	100.00	100.00	100.00	I	0	0	4	R	1	S	0.25	S	64	R	1	S	1	S	CIP-NAL
2015.TE.30712.1.80	Chicken	Faeces	Campylobacter_jejuni	PNC2015	2015	MARCHE	2850	ST-446 complex		.	.	.	.	.	.	100.00	.	.	.	.	.	.	.	.	99.09	.	99.93	100.00	100.00	I	0	0	4	R	0.5	S	0.5	S	64	R	1	S	16	R	CIP-NAL-TET
2015.TE.30712.1.82	Chicken	Carcass	Campylobacter_jejuni	PNC2015	2015	VENETO	2850	ST-446 complex		.	.	.	.	.	.	100.00	.	.	.	.	.	.	.	.	99.09	.	99.93	100.00	100.00	I	0	0	4	R	1	S	1	S	64	R	2	S	16	R	CIP-NAL-TET
2015.TE.30712.1.83	Chicken	Carcass	Campylobacter_jejuni	PNC2015	2015	VENETO	2850	ST-446 complex		.	100.00	.	.	.	.	.	.	.	.	.	.	.	.	.	99.09	.	99.93	100.00	100.00	I	0	0	4	R	0.5	S	1	S	64	R	2	S	0.5	S	CIP-NAL
2015.TE.30712.1.84	Chicken	Carcass	Campylobacter_jejuni	PNC2015	2015	VENETO	2116	ST-353 complex		.	.	.	.	.	100.00	.	.	.	.	.	.	.	.	.	100.00	100.00	100.00	100.00	80.26	I	0	0	16	R	1	S	0.5	S	64	R	2	S	64	R	CIP-NAL-TET
2015.TE.30712.1.85	Chicken	Carcass	Campylobacter_jejuni	PNC2015	2015	MARCHE	4799	ST-446 complex		.	.	.	.	.	.	100.00	.	.	.	.	.	.	.	.	99.09	.	99.93	100.00	100.00	I	0	0	0.12	S	1	S	0.5	S	16	S	2	S	0.5	S	S
2015.TE.30712.1.86	Chicken	Carcass	Campylobacter_jejuni	PNC2015	2015	ABRUZZO	2116	ST-353 complex		.	.	.	.	.	100.00	.	.	.	.	.	.	.	.	.	100.00	100.00	100.00	100.00	99.90	I	0	0	16	R	1	S	0.5	S	64	R	2	S	64	R	CIP-NAL-TET
2015.TE.30712.1.87	Chicken	Faeces	Campylobacter_jejuni	PNC2015	2015	MARCHE	4799	ST-446 complex		.	.	.	.	.	.	100.00	.	.	.	.	.	.	.	.	99.09	.	99.93	100.00	100.00	I	0	0	4	R	0.5	S	0.5	S	64	R	2	S	16	R	CIP-NAL-TET
2015.TE.30712.1.88	Chicken	Carcass	Campylobacter_jejuni	PNC2015	2015	VENETO	19	ST-21 complex		.	.	.	.	.	100.00	.	.	.	.	.	.	.	.	.	100.00	100.00	100.00	100.00	.	I	0	0	4	R	0.5	S	0.5	S	64	R	2	S	0.25	S	CIP-NAL
2015.TE.30712.1.9	Chicken	Carcass	Campylobacter_jejuni	PNC2015	2015	ABRUZZO	2863	ST-354 complex		.	100.00	.	.	.	.	.	.	.	.	.	.	.	.	.	100.00	99.90	100.00	100.00	100.00	I	0	0	0.12	S	0.5	S	1	S	64	S	4	S	64	R	TET
2015.TE.30712.1.90	Chicken	Carcass	Campylobacter_jejuni	PNC2015	2015	MARCHE	2037	?		.	100.00	.	.	.	.	.	.	.	.	.	.	.	.	.	99.09	.	99.93	100.00	100.00	I	0	0	4	R	1	S	0.5	S	64	R	2	S	16	R	CIP-NAL-TET
2015.TE.30712.1.92	Chicken	Carcass	Campylobacter_jejuni	PNC2015	2015	VENETO	5	ST-353 complex		.	100.00	.	.	.	.	.	.	.	.	.	.	.	.	.	100.00	99.90	100.00	100.00	99.90	I	0	0	4	R	0.5	S	0.5	S	64	R	2	S	0.25	S	CIP-NAL
2015.TE.30712.1.93	Chicken	Faeces	Campylobacter_jejuni	PNC2015	2015	VENETO	2850	ST-446 complex		.	100.00	.	.	.	.	.	.	.	.	.	.	.	.	.	99.09	.	99.93	100.00	100.00	I	0	0	16	R	1	S	0.25	S	64	R	1	S	64	R	CIP-NAL-TET
2015.TE.31940.1.23	Chicken	Faeces	Campylobacter_jejuni	PNC2015	2015	ABRUZZO	2116	ST-353 complex		.	.	.	.	.	100.00	.	.	.	.	.	.	.	.	.	100.00	100.00	100.00	100.00	99.90	I	0	0	8	R	1	S	0.5	S	64	R	4	S	64	R	CIP-NAL-TET
2015.TE.31940.1.3	Chicken	Faeces	Campylobacter_jejuni	PNC2015	2015	ABRUZZO	2116	ST-353 complex		.	.	.	.	.	100.00	.	.	.	.	.	.	.	.	.	100.00	100.00	100.00	100.00	99.90	I	1	0	4	R	2	S	0.25	S	64	R	1	S	16	R	CIP-NAL-TET
2015.TE.31940.1.37	Chicken	Carcass	Campylobacter_jejuni	PNC2015	2015	ABRUZZO	3335	ST-206 complex		.	.	.	.	.	100.00	.	.	.	.	.	.	.	.	.	100.00	99.90	100.00	100.00	99.90	I	0	0	16	R	128	R	1	S	64	R	2	S	64	R	CIP-ERY-NAL-TET
2015.TE.31940.1.43	Chicken	Carcass	Campylobacter_jejuni	PNC2015	2015	ABRUZZO	400	ST-353 complex		.	.	.	.	.	.	.	.	.	.	.	.	.	.	.	100.00	99.90	100.00	100.00	99.90	I	0	0	4	R	0.5	S	0.5	S	64	R	2	S	16	R	CIP-NAL-TET
2015.TE.31940.1.73	Chicken	Carcass	Campylobacter_jejuni	PNC2015	2015	ABRUZZO	2116	ST-353 complex		.	.	.	.	.	100.00	.	.	.	.	.	.	.	.	.	100.00	100.00	100.00	100.00	99.90	I	0	0	4	R	2	S	0.5	S	64	R	2	S	16	R	CIP-NAL-TET
2015.TE.31940.1.80	Chicken	feci	Campylobacter_jejuni	PNC2015	2015	ABRUZZO	400	ST-353 complex		.	.	.	.	.	.	.	.	.	.	.	.	.	.	.	100.00	99.90	100.00	100.00	99.90	I	0	0	4	R	1	S	0.25	S	64	R	1	S	1	S	CIP-NAL
2015.TE.31940.1.91	Chicken	Carcass	Campylobacter_jejuni	PNC2015	2015	ABRUZZO	2116	ST-353 complex		.	.	.	.	.	100.00	.	.	.	.	.	.	.	.	.	100.00	100.00	100.00	100.00	99.90	I	0	0	4	R	1	S	1	S	64	R	2	S	16	R	CIP-NAL-TET
2015.TE.31940.1.95	Chicken	Faeces	Campylobacter_jejuni	PNC2015	2015	ABRUZZO	5840	ST-353 complex		.	100.00	.	.	.	.	.	.	.	.	.	.	.	.	.	99.09	.	99.93	100.00	100.00	I	1	0	16	R	128	R	0.25	S	64	R	0.25	S	64	R	CIP-ERY-NAL-TET
2015.TE.31940.1.96	Chicken	Carcass	Campylobacter_jejuni	PNC2015	2015	ABRUZZO	1962	?		.	.	.	.	100.00	.	.	.	.	.	.	.	.	.	.	100.00	99.90	100.00	100.00	.	T	0	0	0.25	S	0.5	S	0.5	S	8	S	4	S	1	S	S
2015.TE.31940.1.97	Chicken	Faeces	Campylobacter_jejuni	PNC2015	2015	ABRUZZO	50	ST-21 complex		.	.	.	.	.	100.00	.	.	.	.	.	.	.	.	.	100.00	100.00	100.00	100.00	.	I	0	0	4	R	0.5	S	0.5	S	64	R	1	S	0.25	S	CIP-NAL
2015.TE.32640.1.10	Chicken	Faeces	Campylobacter_jejuni	PNC2015	2015	MARCHE	354	ST-354 complex		.	.	.	.	.	100.00	.	.	.	.	.	.	.	.	.	100.00	99.90	100.00	100.00	100.00	I	0	0	8	R	1	S	1	S	64	R	4	S	64	R	CIP-NAL-TET
2015.TE.32640.1.11	Chicken	Carcass	Campylobacter_jejuni	PNC2015	2015	MARCHE	2863	ST-354 complex		.	.	.	.	.	.	.	100.00	.	.	.	.	.	.	.	99.09	.	100.00	100.00	100.00	I	0	0	16	R	1	S	0.5	S	2	S	1	S	32	R	CIP-TET
2015.TE.32640.1.12	Chicken	Carcass	Campylobacter_jejuni	PNC2015	2015	ABRUZZO	4319	ST-353 complex		.	100.00	.	.	.	.	.	.	.	.	.	.	.	.	.	100.00	100.00	100.00	100.00	.	T	0	0	0.06	S	0.5	S	0.5	S	8	S	1	S	0.25	S	S
2015.TE.32640.1.13	Chicken	Faeces	Campylobacter_jejuni	PNC2015	2015	ABRUZZO	354	ST-354 complex		.	.	.	.	.	100.00	.	.	.	.	.	.	.	.	.	100.00	99.90	100.00	100.00	100.00	I	0	0	16	R	1	S	1	S	64	R	2	S	64	R	CIP-NAL-TET
2015.TE.32640.1.14	Chicken	Faeces	Campylobacter_jejuni	PNC2015	2015	MARCHE	2116	ST-353 complex		.	.	.	.	.	100.00	.	.	.	.	.	.	.	.	.	100.00	100.00	100.00	100.00	.	I	0	0	16	R	128	R	1	S	64	R	2	S	2	R	CIP-ERY-NAL-TET
2015.TE.32640.1.15	Chicken	Carcass	Campylobacter_jejuni	PNC2015	2015	MARCHE	2116	ST-353 complex		.	.	.	.	.	100.00	.	.	.	.	.	.	.	.	.	100.00	100.00	100.00	100.00	99.90	I	0	0	16	R	128	R	1	S	64	R	2	S	64	R	CIP-ERY-NAL-TET
2015.TE.32640.1.16	Chicken	Carcass	Campylobacter_jejuni	PNC2015	2015	ABRUZZO	354	ST-354 complex		.	.	.	.	.	100.00	.	.	.	.	.	.	.	.	.	100.00	99.90	100.00	100.00	100.00	I	0	0	4	R	0.5	S	0.5	S	64	R	4	S	16	R	CIP-NAL-TET
2015.TE.32640.1.18	Chicken	Carcass	Campylobacter_jejuni	PNC2015	2015	MARCHE	1039	?		.	.	.	.	.	100.00	.	.	.	.	.	.	.	.	.	100.00	100.00	100.00	100.00	.	T	0	0	0.12	S	1	S	1	S	16	S	4	S	0.5	S	S
2015.TE.32640.1.19	Chicken	Carcass	Campylobacter_jejuni	PNC2015	2015	MARCHE	2116	ST-353 complex		.	.	.	.	.	100.00	.	.	.	.	.	.	.	.	.	100.00	100.00	100.00	100.00	99.90	I	0	0	16	R	128	R	1	S	64	R	4	S	64	R	CIP-ERY-NAL-TET
2015.TE.32640.1.2	Chicken	Faeces	Campylobacter_jejuni	PNC2015	2015	VENETO	2116	ST-353 complex		.	.	.	.	.	100.00	.	.	.	.	.	.	.	.	.	100.00	100.00	100.00	100.00	99.90	I	0	0	4	R	0.5	S	0.25	S	64	R	2	S	16	R	CIP-NAL-TET
2015.TE.32640.1.20	Chicken	Faeces	Campylobacter_jejuni	PNC2015	2015	MARCHE	2116	ST-353 complex		.	.	.	.	.	100.00	.	.	.	.	.	.	.	.	.	100.00	100.00	100.00	100.00	99.90	I	1	0	16	R	64	R	0.5	S	64	R	2	S	64	R	CIP-ERY-NAL-TET
2015.TE.32640.1.21	Chicken	Carcass	Campylobacter_jejuni	PNC2015	2015	MARCHE	2116	ST-353 complex		.	.	.	.	.	100.00	.	.	.	.	.	.	.	.	.	100.00	100.00	100.00	100.00	99.90	I	0	0	16	R	1	S	1	S	64	R	2	S	0.5	S	CIP-NAL
2015.TE.32640.1.23	Chicken	Carcass	Campylobacter_jejuni	PNC2015	2015	MARCHE	2850	ST-446 complex		.	100.00	.	.	.	.	.	.	.	.	.	.	.	.	.	99.09	.	99.93	100.00	100.00	I	0	0	16	R	1	S	1	S	64	R	2	S	2	R	CIP-NAL-TET
2015.TE.32640.1.24	Chicken	Faeces	Campylobacter_jejuni	PNC2015	2015	MARCHE	2116	ST-353 complex		.	.	.	.	.	100.00	.	.	.	.	.	.	.	.	.	100.00	100.00	100.00	100.00	.	I	0	0	16	R	1	S	1	S	64	R	2	S	0.5	S	CIP-NAL
2015.TE.32640.1.25	Chicken	Carcass	Campylobacter_jejuni	PNC2015	2015	ABRUZZO	3720	ST-49 complex		.	.	.	.	.	100.00	.	.	.	.	.	.	.	.	.	100.00	99.90	100.00	100.00	.	T	0	0	0.12	S	1	S	0.5	S	2	S	2	S	0.5	S	S
2015.TE.32640.1.26	Chicken	Carcass	Campylobacter_jejuni	PNC2015	2015	ABRUZZO	3720	ST-49 complex		.	.	.	.	.	100.00	.	.	.	.	.	.	.	.	.	100.00	99.90	100.00	100.00	.	T	0	0	0.12	S	1	S	0.5	S	4	S	2	S	0.5	S	S
2015.TE.32640.1.27	Chicken	Carcass	Campylobacter_jejuni	PNC2015	2015	VENETO	2116	ST-353 complex		.	.	.	.	.	100.00	.	.	.	.	.	.	.	.	.	100.00	100.00	100.00	100.00	99.90	I	0	0	16	R	1	S	0.5	S	64	R	2	S	64	R	CIP-NAL-TET
2015.TE.32640.1.28	Chicken	Carcass	Campylobacter_jejuni	PNC2015	2015	VENETO	400	ST-353 complex		.	.	.	.	.	.	.	100.00	.	.	.	.	.	.	.	100.00	99.90	100.00	100.00	99.90	I	0	0	8	R	1	S	0.25	S	64	R	1	S	64	R	CIP-NAL-TET
2015.TE.32640.1.29	Chicken	Carcass	Campylobacter_jejuni	PNC2015	2015	VENETO	2850	ST-446 complex		.	100.00	.	.	.	.	.	.	.	.	.	.	.	.	.	99.09	.	99.93	100.00	100.00	I	0	0	16	R	1	S	0.5	S	64	R	1	S	64	R	CIP-NAL-TET
2015.TE.32640.1.3	Chicken	Faeces	Campylobacter_jejuni	PNC2015	2015	VENETO	2116	ST-353 complex		.	.	.	.	.	100.00	.	.	.	.	.	.	.	.	.	100.00	100.00	100.00	100.00	99.90	I	0	0	4	R	1	S	1	S	64	R	2	S	16	R	CIP-NAL-TET
2015.TE.32640.1.30	Chicken	Carcass	Campylobacter_jejuni	PNC2015	2015	VENETO	3102	ST-21 complex		.	.	.	.	.	100.00	.	.	.	.	.	.	.	.	.	100.00	.	100.00	100.00	100.00	T	0	0	0.5	S	1	S	0.5	S	16	S	2	S	32	R	TET
2015.TE.32640.1.31	Chicken	Carcass	Campylobacter_jejuni	PNC2015	2015	VENETO	2116	ST-353 complex		.	.	.	.	.	100.00	.	.	.	.	.	.	.	.	.	100.00	100.00	100.00	100.00	99.90	I	0	0	16	R	128	R	1	S	64	R	4	S	64	R	CIP-ERY-NAL-TET
2015.TE.32640.1.32	Chicken	Faeces	Campylobacter_jejuni	PNC2015	2015	VENETO	2116	ST-353 complex		.	.	.	.	.	100.00	.	.	.	.	.	.	.	.	.	100.00	100.00	100.00	100.00	99.90	I	0	0	16	R	1	S	0.5	S	64	R	2	S	64	R	CIP-NAL-TET
2015.TE.32640.1.33	Chicken	Carcass	Campylobacter_jejuni	PNC2015	2015	VENETO	2850	ST-446 complex		.	100.00	.	.	.	.	.	.	.	.	.	.	.	.	.	99.09	.	99.93	100.00	100.00	I	0	0	16	R	1	S	0.25	S	64	R	1	S	64	R	CIP-NAL-TET
2015.TE.32640.1.34	Chicken	Faeces	Campylobacter_jejuni	PNC2015	2015	ABRUZZO	7991	?		.	.	.	.	.	.	.	100.00	.	.	.	.	.	.	.	100.00	99.90	100.00	100.00	100.00	I	0	0	16	R	1	S	0.5	S	64	R	1	S	64	R	CIP-NAL-TET
2015.TE.32640.1.35	Chicken	Carcass	Campylobacter_jejuni	PNC2015	2015	ABRUZZO	2116	ST-353 complex		.	.	.	.	.	100.00	.	.	.	.	.	.	.	.	.	100.00	100.00	100.00	100.00	99.90	I	0	0	16	R	1	S	0.5	S	64	R	2	S	64	R	CIP-NAL-TET
2015.TE.32640.1.36	Chicken	Faeces	Campylobacter_jejuni	PNC2015	2015	MARCHE	400	ST-353 complex		.	.	.	.	.	100.00	.	.	.	.	.	.	.	.	.	100.00	99.90	100.00	100.00	99.90	I	0	0	8	R	1	S	0.5	S	64	R	1	S	64	R	CIP-NAL-TET
2015.TE.32640.1.37	Chicken	Carcass	Campylobacter_jejuni	PNC2015	2015	MARCHE	400	ST-353 complex		.	.	.	.	.	100.00	.	.	.	.	.	.	.	.	.	100.00	99.90	100.00	100.00	99.90	I	0	0	8	R	1	S	0.5	S	64	R	2	S	64	R	CIP-NAL-TET
2015.TE.32640.1.38	Chicken	Faeces	Campylobacter_jejuni	PNC2015	2015	MARCHE	2274	?		.	.	.	.	.	100.00	.	.	.	.	.	.	.	.	.	100.00	100.00	100.00	100.00	100.00	I	0	0	8	R	1	S	0.5	S	64	R	1	S	64	R	CIP-NAL-TET
2015.TE.32640.1.39	Chicken	Faeces	Campylobacter_jejuni	PNC2015	2015	ABRUZZO	7991	?		.	.	.	.	.	.	.	100.00	.	.	.	.	.	.	.	100.00	99.90	100.00	100.00	100.00	I	0	0	16	R	1	S	0.12	S	64	R	0.5	S	64	R	CIP-NAL-TET
2015.TE.32640.1.4	Chicken	Carcass	Campylobacter_jejuni	PNC2015	2015	VENETO	50	ST-21 complex		.	.	.	.	.	100.00	.	.	.	.	.	.	.	.	.	100.00	100.00	100.00	100.00	.	I	0	0	4	R	0.5	S	0.5	S	64	R	2	S	0.25	S	CIP-NAL
2015.TE.32640.1.40	Chicken	Carcass	Campylobacter_jejuni	PNC2015	2015	ABRUZZO	2116	ST-353 complex		.	.	.	.	.	100.00	.	.	.	.	.	.	.	.	.	100.00	100.00	100.00	100.00	99.90	I	0	0	16	R	1	S	1	S	64	R	4	S	64	R	CIP-NAL-TET
2015.TE.32640.1.42	Chicken	Faeces	Campylobacter_jejuni	PNC2015	2015	VENETO	2850	ST-446 complex		.	100.00	.	.	.	.	.	.	.	.	.	.	.	.	.	99.09	.	99.93	100.00	100.00	I	0	0	16	R	1	S	0.5	S	64	R	2	S	64	R	CIP-NAL-TET
2015.TE.32640.1.5	Chicken	Faeces	Campylobacter_jejuni	PNC2015	2015	VENETO	50	ST-21 complex		.	.	.	.	.	100.00	.	.	.	.	.	.	.	.	.	100.00	100.00	100.00	100.00	.	I	0	0	4	R	0.5	S	0.5	S	64	R	2	S	0.25	S	CIP-NAL
2015.TE.32640.1.7	Chicken	Carcass	Campylobacter_jejuni	PNC2015	2015	MARCHE	1039	?		.	.	.	.	.	100.00	.	.	.	.	.	.	.	.	.	100.00	100.00	100.00	100.00	.	T	0	0	0.12	S	1	S	0.5	S	8	S	2	S	0.5	S	S
2015.TE.32640.1.8	Chicken	Carcass	Campylobacter_jejuni	PNC2015	2015	VENETO	2116	ST-353 complex		.	.	.	.	.	100.00	.	.	.	.	.	.	.	.	.	100.00	100.00	100.00	100.00	99.90	I	0	0	16	R	1	S	0.25	S	64	R	1	S	64	R	CIP-NAL-TET
2015.TE.32640.1.9	Chicken	Carcass	Campylobacter_jejuni	PNC2015	2015	ABRUZZO	2863	ST-354 complex		.	.	.	.	.	.	.	100.00	.	.	.	.	.	.	.	100.00	99.90	100.00	100.00	100.00	I	0	0	16	R	1	S	0.5	S	16	S	1	S	16	R	CIP-TET
2015.TE.34057.1.10	Chicken	Faeces	Campylobacter_jejuni	PNC2015	2015	EMILIA ROMAGNA	2116	ST-353 complex		.	.	.	.	.	100.00	.	.	.	.	.	.	.	.	.	100.00	100.00	100.00	100.00	99.90	I	0	0	16	R	128	R	2	S	64	R	16	R	64	R	CIP-ERY-NAL-STR-TET
2015.TE.34057.1.11	Chicken	Carcass	Campylobacter_jejuni	PNC2015	2015	VENETO	122	ST-206 complex		.	.	.	.	.	100.00	.	.	.	.	.	.	.	.	.	100.00	100.00	100.00	100.00	99.90	I	0	0	16	R	1	S	0.25	S	64	R	2	S	64	R	CIP-NAL-TET
2015.TE.34057.1.12	Chicken	Carcass	Campylobacter_jejuni	PNC2015	2015	VENETO	2116	ST-353 complex		.	.	.	.	.	100.00	.	.	.	.	.	.	.	.	.	100.00	100.00	100.00	100.00	99.90	I	0	0	16	R	1	S	0.5	S	64	R	2	S	64	R	CIP-NAL-TET
2015.TE.34057.1.13	Chicken	Faeces	Campylobacter_jejuni	PNC2015	2015	ABRUZZO	50	ST-21 complex		.	.	.	.	.	100.00	.	.	.	.	.	.	.	.	.	100.00	100.00	100.00	100.00	.	T	0	0	0.12	S	0.5	S	0.5	S	4	S	2	S	0.5	S	S
2015.TE.34057.1.14	Chicken	Carcass	Campylobacter_jejuni	PNC2015	2015	ABRUZZO	50	ST-21 complex		.	.	.	.	.	100.00	.	.	.	.	.	.	.	.	.	100.00	100.00	100.00	100.00	.	T	0	0	4	R	0.5	S	0.5	S	64	R	1	S	16	R	CIP-NAL-TET
2015.TE.34057.1.15	Chicken	Carcass	Campylobacter_jejuni	PNC2015	2015	ABRUZZO	7991	?		.	.	.	.	.	.	.	100.00	.	.	.	.	.	.	.	100.00	99.90	100.00	100.00	100.00	I	0	0	4	R	32	R	0.5	S	64	R	1	S	0.25	S	CIP-ERY-NAL
2015.TE.34057.1.16	Chicken	Faeces	Campylobacter_jejuni	PNC2015	2015	ABRUZZO	7991	?		.	.	.	.	.	.	.	100.00	.	.	.	.	.	.	.	100.00	99.90	100.00	100.00	100.00	I	0	0	4	R	0.5	S	0.12	S	64	R	1	S	16	R	CIP-NAL-TET
2015.TE.34057.1.18	Chicken	Faeces	Campylobacter_jejuni	PNC2015	2015	ABRUZZO	1039	?		.	.	.	.	.	100.00	.	.	.	.	.	.	.	.	.	100.00	100.00	100.00	100.00	.	T	0	0	0.5	S	0.5	S	0.25	S	4	S	1	S	0.25	S	S
2015.TE.34057.1.19	Chicken	Carcass	Campylobacter_jejuni	PNC2015	2015	ABRUZZO	1039	?		.	.	.	.	.	100.00	.	.	.	.	.	.	.	.	.	100.00	100.00	100.00	100.00	.	T	0	0	0.12	S	0.5	S	0.5	S	8	S	1	S	0.25	S	S
2015.TE.34057.1.2	Chicken	Faeces	Campylobacter_jejuni	PNC2015	2015	VENETO	122	ST-206 complex		.	.	.	.	.	100.00	.	.	.	.	.	.	.	.	.	100.00	100.00	100.00	100.00	99.90	I	0	0	16	R	1	S	0.5	S	64	R	2	S	64	R	CIP-NAL-TET
2015.TE.34057.1.20	Chicken	Carcass	Campylobacter_jejuni	PNC2015	2015	ABRUZZO	1039	?		.	.	.	.	.	100.00	.	.	.	.	.	.	.	.	.	100.00	100.00	100.00	100.00	.	T	0	0	0.06	S	0.5	S	0.12	S	4	S	1	S	0.25	S	S
2015.TE.34057.1.21	Chicken	Carcass	Campylobacter_jejuni	PNC2015	2015	ABRUZZO	7991	?		.	.	.	.	.	.	.	100.00	.	.	.	.	.	.	.	100.00	99.90	100.00	100.00	100.00	I	0	0	4	R	0.5	S	0.5	S	64	R	1	S	16	R	CIP-NAL-TET
2015.TE.34057.1.22	Chicken	Carcass	Campylobacter_jejuni	PNC2015	2015	MARCHE	400	ST-353 complex		.	.	.	.	.	.	.	.	.	.	.	.	.	.	.	100.00	99.90	100.00	100.00	99.90	I	0	0	4	R	0.5	S	0.5	S	64	R	2	S	16	R	CIP-NAL-TET
2015.TE.34057.1.23	Chicken	Faeces	Campylobacter_jejuni	PNC2015	2015	MARCHE	400	ST-353 complex		.	.	.	.	.	.	.	.	.	.	.	.	.	.	.	100.00	99.90	100.00	100.00	99.90	I	0	0	4	R	0.5	S	0.5	S	64	R	2	S	16	R	CIP-NAL-TET
2015.TE.34057.1.24	Chicken	Carcass	Campylobacter_jejuni	PNC2015	2015	MARCHE	400	ST-353 complex		.	.	.	.	.	.	.	.	.	.	.	.	.	.	.	100.00	99.90	100.00	100.00	99.90	I	0	0	4	R	0.5	S	0.5	S	64	R	2	S	16	R	CIP-NAL-TET
2015.TE.34057.1.25	Chicken	Carcass	Campylobacter_jejuni	PNC2015	2015	VENETO	2116	ST-353 complex		.	.	.	.	.	100.00	.	.	.	.	.	.	.	.	.	100.00	100.00	100.00	100.00	99.90	I	0	0	4	R	1	S	0.5	S	64	R	2	S	16	R	CIP-NAL-TET
2015.TE.34057.1.27	Chicken	Faeces	Campylobacter_jejuni	PNC2015	2015	MARCHE	2116	ST-353 complex		.	.	.	.	.	100.00	.	.	.	.	.	.	.	.	.	100.00	100.00	100.00	100.00	99.90	I	0	0	4	R	1	S	0.5	S	64	R	2	S	16	R	CIP-NAL-TET
2015.TE.34057.1.28	Chicken	Faeces	Campylobacter_jejuni	PNC2015	2015	VENETO	2863	ST-354 complex		.	100.00	.	.	.	.	.	.	.	.	.	.	.	.	.	100.00	99.90	100.00	100.00	100.00	I	0	0	4	R	0.5	S	0.25	S	2	S	1	S	16	R	CIP-TET
2015.TE.34057.1.29	Chicken	Faeces	Campylobacter_jejuni	PNC2015	2015	VENETO	45	ST-45 complex		.	.	.	.	.	100.00	.	.	.	.	.	.	.	.	.	100.00	99.90	100.00	100.00	.	T	0	0	0.12	S	0.5	S	0.5	S	4	S	2	S	0.25	S	S
2015.TE.34057.1.30	Chicken	Carcass	Campylobacter_jejuni	PNC2015	2015	VENETO	2116	ST-353 complex		.	.	.	.	.	100.00	.	.	.	.	.	.	.	.	.	100.00	100.00	100.00	100.00	99.90	I	0	0	4	R	1	S	0.25	S	64	R	1	S	16	R	CIP-NAL-TET
2015.TE.34057.1.31	Chicken	Carcass	Campylobacter_jejuni	PNC2015	2015	VENETO	2274	?		.	.	.	.	.	100.00	.	.	.	.	.	.	.	.	.	100.00	100.00	100.00	100.00	100.00	V	0	0	4	R	0.5	S	0.25	S	32	R	4	S	16	R	CIP-NAL-TET
2015.TE.34057.1.32	Chicken	Carcass	Campylobacter_jejuni	PNC2015	2015	VENETO	2116	ST-353 complex		.	.	.	.	.	100.00	.	.	.	.	.	.	.	.	.	100.00	100.00	100.00	100.00	99.90	I	0	0	16	R	1	S	8	R	64	R	1	S	64	R	CIP-GEN-NAL-TET
2015.TE.34057.1.33	Chicken	Carcass	Campylobacter_jejuni	PNC2015	2015	VENETO	2116	ST-353 complex		.	.	.	.	.	100.00	.	.	.	.	.	.	.	.	.	100.00	100.00	100.00	100.00	99.90	I	0	0	4	R	0.5	S	0.5	S	64	R	2	S	16	R	CIP-NAL-TET
2015.TE.34057.1.34	Chicken	Carcass	Campylobacter_jejuni	PNC2015	2015	VENETO	9351	?		.	100.00	.	.	.	.	.	.	.	.	.	.	.	.	.	99.09	.	100.00	100.00	100.00	I	0	0	4	R	0.5	S	0.25	S	64	R	1	S	16	R	CIP-NAL-TET
2015.TE.34057.1.35	Chicken	Carcass	Campylobacter_jejuni	PNC2015	2015	MARCHE	9351	?		.	100.00	.	.	.	.	.	.	.	.	.	.	.	.	.	99.09	.	100.00	100.00	100.00	I	0	0	16	R	1	S	0.12	S	64	R	2	S	0.5	S	CIP-NAL
2015.TE.34057.1.36	Chicken	Carcass	Campylobacter_jejuni	PNC2015	2015	MARCHE	2844	ST-460 complex		.	.	.	.	.	.	.	.	.	.	.	.	.	.	.	99.09	.	99.93	100.00	.	I	0	0	0.12	S	0.5	S	0.5	S	8	S	4	S	0.5	S	S
2015.TE.34057.1.38	Chicken	Carcass	Campylobacter_jejuni	PNC2015	2015	VENETO	2116	ST-353 complex		.	.	.	.	.	100.00	.	.	.	.	.	.	.	.	.	100.00	100.00	100.00	100.00	99.90	I	0	0	16	R	1	S	0.5	S	64	R	2	S	64	R	CIP-NAL-TET
2015.TE.34057.1.40	Chicken	Faeces	Campylobacter_jejuni	PNC2015	2015	VENETO	1039	?		.	.	.	.	.	100.00	.	.	.	.	.	.	.	.	.	100.00	100.00	100.00	100.00	.	T	0	0	2	R	1	S	0.25	S	16	S	2	S	64	R	CIP-TET
2015.TE.34057.1.41	Chicken	Carcass	Campylobacter_jejuni	PNC2015	2015	VENETO	2863	ST-354 complex		.	.	.	.	.	.	.	100.00	.	.	.	.	.	.	.	99.09	.	100.00	100.00	100.00	I	0	0	16	R	1	S	0.25	S	2	S	1	S	16	R	CIP-TET
2015.TE.34057.1.42	Chicken	Carcass	Campylobacter_jejuni	PNC2015	2015	ABRUZZO	1076	ST-61 complex		.	.	.	.	.	100.00	.	.	.	.	.	.	.	.	.	100.00	100.00	100.00	100.00	.	I	0	0	16	R	1	S	0.5	S	64	R	2	S	0.5	S	CIP-NAL
2015.TE.34057.1.43	Chicken	Faeces	Campylobacter_jejuni	PNC2015	2015	ABRUZZO	2037	?		.	100.00	.	.	.	.	.	.	.	.	.	.	.	.	.	99.09	.	99.93	100.00	100.00	I	0	0	16	R	1	S	0.5	S	64	R	1	S	64	R	CIP-NAL-TET
2015.TE.34057.1.44	Chicken	Carcass	Campylobacter_jejuni	PNC2015	2015	ABRUZZO	1076	ST-61 complex		.	.	.	.	.	100.00	.	.	.	.	.	.	.	.	.	100.00	100.00	100.00	100.00	.	I	0	0	16	R	1	S	0.5	S	64	R	1	S	0.5	S	CIP-NAL
2015.TE.34057.1.45	Chicken	Carcass	Campylobacter_jejuni	PNC2015	2015	ABRUZZO	122	ST-206 complex		.	.	.	.	.	100.00	.	.	.	.	.	.	.	.	.	100.00	100.00	100.00	100.00	99.90	I	0	0	16	R	1	S	0.5	S	64	R	1	S	64	R	CIP-NAL-TET
2015.TE.34057.1.46	Chicken	Faeces	Campylobacter_jejuni	PNC2015	2015	VENETO	2863	ST-354 complex		.	.	.	.	.	.	.	100.00	.	.	.	.	.	.	.	100.00	99.90	100.00	100.00	100.00	I	0	0	16	R	1	S	1	S	2	S	2	S	64	R	CIP-TET
2015.TE.34057.1.47	Chicken	Carcass	Campylobacter_jejuni	PNC2015	2015	VENETO	2863	ST-354 complex		.	.	.	.	.	.	.	100.00	.	.	.	.	.	.	.	100.00	99.90	100.00	100.00	100.00	I	0	0	8	R	1	S	0.25	S	1	S	1	S	16	R	CIP-TET
2015.TE.34057.1.48	Chicken	Carcass	Campylobacter_jejuni	PNC2015	2015	VENETO	2863	ST-354 complex		.	.	.	.	.	.	.	100.00	.	.	.	.	.	.	.	100.00	99.90	100.00	100.00	100.00	I	0	0	8	R	1	S	0.5	S	1	S	1	S	16	R	CIP-TET
2015.TE.34057.1.49	Chicken	Carcass	Campylobacter_jejuni	PNC2015	2015	VENETO	5102	ST-464 complex		.	.	.	.	.	.	.	100.00	.	.	.	.	.	.	.	99.09	.	100.00	100.00	99.90	I	0	0	8	R	1	S	0.5	S	64	R	1	S	64	R	CIP-NAL-TET
2015.TE.34057.1.50	Chicken	Carcass	Campylobacter_jejuni	PNC2015	2015	VENETO	5102	ST-464 complex		.	.	.	.	.	.	.	100.00	.	.	.	.	.	.	.	99.09	.	100.00	100.00	99.90	I	0	0	16	R	1	S	0.12	S	64	R	1	S	64	R	CIP-NAL-TET
2015.TE.34057.1.51	Chicken	Carcass	Campylobacter_jejuni	PNC2015	2015	VENETO	2863	ST-354 complex		.	.	.	.	.	.	.	100.00	.	.	.	.	.	.	.	100.00	99.90	100.00	100.00	100.00	I	0	0	8	R	1	S	0.5	S	2	S	2	S	8	R	CIP-TET
2015.TE.34057.1.52	Chicken	Faeces	Campylobacter_jejuni	PNC2015	2015	VENETO	5102	ST-464 complex		.	.	.	.	.	.	.	100.00	.	.	.	.	.	.	.	99.09	.	100.00	100.00	99.90	I	0	0	4	R	1	S	0.25	S	64	R	1	S	16	R	CIP-NAL-TET
2015.TE.34057.1.7	Chicken	Carcass	Campylobacter_jejuni	PNC2015	2015	VENETO	2116	ST-353 complex		.	.	.	.	.	100.00	.	.	.	.	.	.	.	.	.	100.00	100.00	100.00	100.00	99.90	I	0	0	16	R	64	R	0.25	S	64	R	1	S	64	R	CIP-ERY-NAL-TET
2015.TE.34057.1.8	Chicken	Faeces	Campylobacter_jejuni	PNC2015	2015	EMILIA ROMAGNA	2850	ST-446 complex		.	.	.	.	.	100.00	.	.	.	.	.	.	.	.	.	99.09	.	99.93	100.00	100.00	I	0	0	16	R	1	S	0.5	S	64	R	1	S	64	R	CIP-NAL-TET
2015.TE.34057.1.9	Chicken	Faeces	Campylobacter_jejuni	PNC2015	2015	EMILIA ROMAGNA	2116	ST-353 complex		.	.	.	.	.	100.00	.	.	.	.	.	.	.	.	.	100.00	100.00	100.00	100.00	99.90	I	1	0	16	R	1	S	0.12	S	64	R	0.25	S	0.5	S	S
2016.TE.1499.1.48	Chicken	Faeces	Campylobacter_jejuni	PNC2015	2015	MARCHE	50	ST-21 complex		.	.	.	.	.	100.00	.	.	.	.	.	.	.	.	.	100.00	100.00	100.00	100.00	99.90	I	0	0	4	R	0.5	S	0.12	S	32	R	1	S	16	R	CIP-NAL-TET
2016.TE.1499.1.50	Chicken	Carcass	Campylobacter_jejuni	PNC2015	2015	MARCHE	50	ST-21 complex		.	.	.	.	.	100.00	.	.	.	.	.	.	.	.	.	100.00	100.00	100.00	100.00	99.90	I	0	0	4	R	1	S	0.5	S	64	R	2	S	16	R	CIP-NAL-TET
2016.TE.1499.1.52	Chicken	Faeces	Campylobacter_jejuni	PNC2015	2015	LOMBARDIA	7991	?		.	.	.	.	.	.	.	100.00	.	.	.	.	.	.	.	100.00	99.90	100.00	100.00	100.00	I	0	0	4	R	32	R	1	S	64	R	4	S	16	R	CIP-ERY-NAL-TET
2016.TE.1976.1.50	Chicken	Carcass	Campylobacter_jejuni	PNC2015	2015	VENETO	2116	ST-353 complex		.	.	.	.	.	100.00	.	.	.	.	.	.	.	.	.	100.00	100.00	100.00	100.00	99.90	I	0	0	16	R	1	S	0.5	S	64	R	2	S	64	R	CIP-NAL-TET
2016.TE.1976.1.54	Chicken	Carcass	Campylobacter_jejuni	PNC2015	2015	VENETO	2116	ST-353 complex		.	.	.	.	.	100.00	.	.	.	.	.	.	.	.	.	100.00	100.00	100.00	100.00	99.90	I	0	0	16	R	1	S	0.5	S	64	R	2	S	64	R	CIP-NAL-TET
2016.TE.1976.1.66	Chicken	Carcass	Campylobacter_jejuni	PNC2015	2015	ABRUZZO	2116	ST-353 complex		.	.	.	.	.	100.00	.	.	.	.	.	.	.	.	.	100.00	100.00	100.00	100.00	99.90	I	0	0	16	R	1	S	1	S	64	R	4	S	64	R	CIP-NAL-TET
2016.TE.22349.1.20	Chicken	Cloacal swabs	Campylobacter_jejuni	PNC2015	2015	ABRUZZO	5840	ST-353 complex		.	100.00	.	.	.	.	.	.	.	.	.	.	.	.	.	99.09	.	99.93	100.00	100.00	I	1	0	4	R	0.5	S	0.5	S	64	R	2	S	1	S	CIP-NAL
2016.TE.2578.1.46	Chicken	Carcass	Campylobacter_jejuni	PNC2015	2015	LOMBARDIA	2863	ST-354 complex		.	.	.	.	.	.	.	100.00	.	.	.	.	.	.	.	100.00	99.90	100.00	100.00	100.00	I	0	0	16	R	1	S	0.5	S	2	S	2	S	8	R	CIP-TET
2016.TE.2578.1.47	Chicken	Faeces	Campylobacter_jejuni	PNC2015	2015	LOMBARDIA	2863	ST-354 complex		.	.	.	.	.	.	.	100.00	.	.	.	.	.	.	.	100.00	99.90	100.00	100.00	100.00	I	0	0	8	R	1	S	0.25	S	1	S	1	S	4	R	CIP-TET
2016.TE.4331.1.13	Chicken	Carcass	Campylobacter_jejuni	PNC2015	2015	VENETO	2116	ST-353 complex		.	.	.	.	.	100.00	.	.	.	.	.	.	.	.	.	100.00	100.00	100.00	100.00	.	I	0	0	16	R	1	S	0.25	S	64	R	1	S	0.5	S	CIP-NAL
2016.TE.4331.1.18	Chicken	Carcass	Campylobacter_jejuni	PNC2015	2016	EMILIA ROMAGNA	2116	ST-353 complex		.	.	.	.	.	100.00	.	.	.	.	.	.	.	.	.	100.00	100.00	100.00	100.00	99.90	I	1	0	16	R	128	R	1	S	64	R	2	S	64	R	CIP-ERY-NAL-TET
2016.TE.4331.1.19	Chicken	Carcass	Campylobacter_jejuni	PNC2015	2015	VENETO	2863	ST-354 complex		.	100.00	.	.	.	.	.	.	.	.	.	.	.	.	.	100.00	99.90	100.00	100.00	100.00	I	0	0	16	R	1	S	1	S	2	S	2	S	32	R	CIP-TET
2016.TE.4331.1.20	Chicken	Faeces	Campylobacter_jejuni	PNC2015	2015	VENETO	2863	ST-354 complex		.	100.00	.	.	.	.	.	.	.	.	.	.	.	.	.	100.00	99.90	100.00	100.00	100.00	I	0	0	8	R	1	S	0.5	S	2	S	2	S	32	R	CIP-TET
2016.TE.4331.1.21	Chicken	Carcass	Campylobacter_jejuni	PNC2015	2015	VENETO	2863	ST-354 complex		.	100.00	.	.	.	.	.	.	.	.	.	.	.	.	.	100.00	99.90	100.00	100.00	100.00	I	0	0	8	R	1	S	0.5	S	2	S	2	S	32	R	CIP-TET
2016.TE.4331.1.23	Chicken	Carcass	Campylobacter_jejuni	PNC2015	2015	VENETO	2274	?		.	.	.	.	.	100.00	.	.	.	.	.	.	.	.	.	100.00	100.00	100.00	100.00	100.00	V	0	0	8	R	1	S	0.12	S	32	R	0.25	S	64	R	CIP-NAL-TET
2016.TE.4331.1.24	Chicken	Faeces	Campylobacter_jejuni	PNC2015	2015	VENETO	2274	?		.	.	.	.	.	100.00	.	.	.	.	.	.	.	.	.	100.00	100.00	100.00	100.00	100.00	V	0	0	8	R	1	S	16	R	64	R	0.25	S	64	R	CIP-GEN-NAL-TET
2016.TE.4331.1.26	Chicken	Faeces	Campylobacter_jejuni	PNC2015	2015	VENETO	2116	ST-353 complex		.	.	.	.	.	100.00	.	.	.	.	.	.	.	.	.	100.00	100.00	100.00	100.00	.	I	0	0	4	R	1	S	0.12	S	64	R	0.25	S	0.5	S	CIP-NAL
2016.TE.4331.1.27	Chicken	Faeces	Campylobacter_jejuni	PNC2015	2015	VENETO	2116	ST-353 complex		.	.	.	.	.	100.00	.	.	.	.	.	.	.	.	.	100.00	100.00	100.00	100.00	99.90	I	0	0	16	R	1	S	1	S	64	R	2	S	64	R	CIP-NAL-TET
2016.TE.4331.1.28	Chicken	Carcass	Campylobacter_jejuni	PNC2015	2016	VENETO	2116	ST-353 complex		.	.	.	.	.	100.00	.	.	.	.	.	.	.	.	.	100.00	100.00	100.00	100.00	.	I	0	0	16	R	1	S	0.25	S	64	R	1	S	0.5	S	CIP-NAL
2016.TE.4331.1.3	Chicken	Faeces	Campylobacter_jejuni	PNC2015	2015	VENETO	50	ST-21 complex		.	.	.	.	.	100.00	.	.	.	.	.	.	.	.	.	100.00	100.00	100.00	100.00	.	T	0	0	8	R	1	S	0.12	S	64	R	0.5	S	64	R	CIP-NAL-TET
2016.TE.4331.1.30	Chicken	Carcass	Campylobacter_jejuni	PNC2015	2015	VENETO	2116	ST-353 complex		.	.	.	.	.	.	.	.	.	.	.	.	.	.	.	100.00	100.00	100.00	100.00	99.90	I	0	0	16	R	1	S	1	S	64	R	4	S	64	R	CIP-NAL-TET
2016.TE.4331.1.31	Chicken	Faeces	Campylobacter_jejuni	PNC2015	2015	VENETO	2116	ST-353 complex		.	.	.	.	.	100.00	.	.	.	.	.	.	.	.	.	100.00	100.00	100.00	100.00	99.90	I	0	0	16	R	1	S	0.25	S	64	R	1	S	64	R	CIP-NAL-TET
2016.TE.4331.1.32	Chicken	Carcass	Campylobacter_jejuni	PNC2015	2015	VENETO	2116	ST-353 complex		.	.	.	.	.	100.00	.	.	.	.	.	.	.	.	.	100.00	100.00	100.00	100.00	.	I	0	0	16	R	1	S	0.25	S	64	R	1	S	0.5	S	CIP-NAL
2016.TE.6749.1.39	Chicken	Faeces	Campylobacter_jejuni	PNC2015	2015	MARCHE	400	ST-353 complex		.	.	.	.	.	.	.	.	.	.	.	.	.	.	.	100.00	99.90	100.00	100.00	99.90	I	0	0	4	R	0.5	S	0.5	S	64	R	1	S	16	R	CIP-NAL-TET
2016.TE.6749.1.40	Chicken	Faeces	Campylobacter_jejuni	PNC2015	2015	ABRUZZO	2116	ST-353 complex		.	.	.	.	.	100.00	.	.	.	.	.	.	.	.	.	100.00	100.00	100.00	100.00	99.90	I	0	0	4	R	2	S	0.5	S	64	R	1	S	16	R	CIP-NAL-TET
2016.TE.6749.1.41	Chicken	Carcass	Campylobacter_jejuni	PNC2015	2015	ABRUZZO	50	ST-21 complex		.	.	.	.	.	100.00	.	.	.	.	.	.	.	.	.	100.00	100.00	100.00	100.00	.	I	0	0	4	R	0.5	S	0.5	S	64	R	1	S	0.25	S	CIP-NAL
2016.TE.6749.1.42	Chicken	Faeces	Campylobacter_jejuni	PNC2015	2015	ABRUZZO	2850	ST-446 complex		.	100.00	.	.	.	.	.	.	.	.	.	.	.	.	.	99.09	.	99.93	100.00	100.00	I	0	0	16	R	1	S	0.25	S	64	R	1	S	64	R	CIP-NAL-TET
2016.TE.8311.1.10	Chicken	Carcass	Campylobacter_jejuni	PNC2015	2016	EMILIA ROMAGNA	2116	ST-353 complex		.	.	.	.	.	100.00	.	.	.	.	.	.	.	.	.	100.00	100.00	100.00	100.00	99.90	I	1	0	16	R	128	R	0.5	S	1	S	0.25	S	64	R	CIP-ERY-TET
2016.TE.8311.1.25	Chicken	Faeces	Campylobacter_jejuni	PNC2015	2016	EMILIA ROMAGNA	2116	ST-353 complex		.	.	.	.	.	100.00	.	.	.	.	.	.	.	.	.	100.00	100.00	100.00	100.00	99.90	I	1	0	16	R	128	R	1	S	64	R	2	S	64	R	CIP-ERY-NAL-TET
2016.TE.8311.1.31	Chicken	Carcass	Campylobacter_jejuni	PNC2015	2016	VENETO	400	ST-353 complex		.	.	.	.	.	.	.	100.00	.	.	.	.	.	.	.	100.00	99.90	100.00	100.00	99.90	I	0	0	8	R	1	S	0.5	S	64	R	2	S	64	R	CIP-NAL-TET
2016.TE.8311.1.32	Chicken	Carcass	Campylobacter_jejuni	PNC2015	2016	VENETO	9154	ST-206 complex		.	.	.	.	.	100.00	.	.	.	.	.	.	.	.	.	100.00	100.00	100.00	100.00	99.90	I	0	0	16	R	1	S	0.5	S	64	R	2	S	64	R	CIP-NAL-TET
2016.TE.8311.1.33	Chicken	Carcass	Campylobacter_jejuni	PNC2015	2016	VENETO	2863	ST-354 complex		.	.	.	.	.	.	.	100.00	.	.	.	.	.	.	.	100.00	99.90	100.00	100.00	100.00	I	0	0	16	R	1	S	1	S	64	R	2	S	64	R	CIP-NAL-TET
2016.TE.8311.1.34	Chicken	Carcass	Campylobacter_jejuni	PNC2015	2016	VENETO	7114	?		.	.	.	.	.	100.00	.	.	.	.	.	.	.	.	.	99.09	.	100.00	100.00	100.00	I	0	0	16	R	1	S	0.12	S	32	R	2	S	64	R	CIP-NAL-TET
2016.TE.8311.1.35	Chicken	Faeces	Campylobacter_jejuni	PNC2015	2016	VENETO	2850	ST-446 complex		.	100.00	.	.	.	.	.	.	.	.	.	.	.	.	.	99.09	.	99.93	100.00	.	I	0	0	16	R	1	S	0.5	S	64	R	2	S	64	R	CIP-NAL-TET
2016.TE.8311.1.36	Chicken	Carcass	Campylobacter_jejuni	PNC2015	2016	VENETO	7114	?		.	.	.	.	.	100.00	.	.	.	.	.	.	.	.	.	99.09	.	100.00	100.00	100.00	I	0	0	16	R	1	S	1	S	64	R	2	S	64	R	CIP-NAL-TET
2016.TE.8311.1.37	Chicken	Carcass	Campylobacter_jejuni	PNC2015	2016	VENETO	2254	ST-257 complex		.	.	.	.	.	100.00	.	.	.	.	.	.	.	.	.	100.00	99.90	100.00	100.00	100.00	I	0	0	16	R	1	S	0.5	S	64	R	2	S	64	R	CIP-NAL-TET
2016.TE.8311.1.38	Chicken	Faeces	Campylobacter_jejuni	PNC2015	2016	VENETO	2254	ST-257 complex		.	.	.	.	.	100.00	.	.	.	.	.	.	.	.	.	100.00	99.90	100.00	100.00	100.00	I	0	0	16	R	1	S	1	S	64	R	2	S	64	R	CIP-NAL-TET
2016.TE.8311.1.39	Chicken	Faeces	Campylobacter_jejuni	PNC2015	2016	VENETO	51	ST-443 complex		.	100.00	.	.	.	.	.	.	.	.	.	.	.	.	.	100.00	99.90	99.93	100.00	100.00	I	0	0	4	R	1	S	0.5	S	64	R	2	S	8	R	CIP-NAL-TET
2016.TE.8311.1.40	Chicken	Carcass	Campylobacter_jejuni	PNC2015	2016	VENETO	51	ST-443 complex		.	100.00	.	.	.	.	.	.	.	.	.	.	.	.	.	100.00	99.90	99.93	100.00	100.00	I	0	0	8	R	1	S	1	S	64	R	2	S	8	R	CIP-NAL-TET
2016.TE.8311.1.42	Chicken	Carcass	Campylobacter_jejuni	PNC2015	2016	VENETO	9154	ST-206 complex		.	.	.	.	.	100.00	.	.	.	.	.	.	.	.	.	100.00	100.00	100.00	100.00	99.90	I	0	0	16	R	1	S	0.5	S	64	R	2	S	64	R	CIP-NAL-TET
2016.TE.8311.1.43	Chicken	Faeces	Campylobacter_jejuni	PNC2015	2016	VENETO	9154	ST-206 complex		.	.	.	.	.	100.00	.	.	.	.	.	.	.	.	.	100.00	100.00	100.00	100.00	99.90	I	0	0	16	R	1	S	0.5	S	64	R	2	S	64	R	CIP-NAL-TET
2016.TE.8311.1.6	Chicken	Faeces	Campylobacter_jejuni	PNC2015	2016	VENETO	2116	ST-353 complex		.	.	.	.	.	100.00	.	.	.	.	.	.	.	.	.	100.00	100.00	100.00	100.00	.	I	0	0	16	R	1	S	0.25	S	64	R	1	S	0.5	S	CIP-NAL
2016.TE.8311.1.7	Chicken	Carcass	Campylobacter_jejuni	PNC2015	2016	EMILIA ROMAGNA	2116	ST-353 complex		.	.	.	.	.	100.00	.	.	.	.	.	.	.	.	.	100.00	100.00	100.00	100.00	.	I	0	0	16	R	1	S	1	S	64	R	2	S	0.5	S	CIP-NAL
2016.TE.8311.1.8	Chicken	Faeces	Campylobacter_jejuni	PNC2015	2016	EMILIA ROMAGNA	2850	ST-446 complex		.	.	.	.	.	100.00	.	.	.	.	.	.	.	.	.	99.09	.	99.93	100.00	100.00	I	0	0	16	R	1	S	0.5	S	64	R	1	S	64	R	CIP-NAL-TET
2016.TE.8311.1.9	Chicken	Faeces	Campylobacter_jejuni	PNC2015	2016	EMILIA ROMAGNA	2116	ST-353 complex		.	.	.	.	.	100.00	.	.	.	.	.	.	.	.	.	100.00	100.00	100.00	100.00	.	I	0	0	16	R	1	S	0.5	S	64	R	2	S	0.5	S	CIP-NAL
2017.TE.1036.1.13	Chicken	Carcass	Campylobacter_jejuni	Survay 2008	2008	VENETO	4430	?		.	.	.	.	.	.	.	.	.	.	.	.	.	.	.	100.00	99.90	100.00	100.00	100.00	I	0	0	0.06	S	0.5	S	0.12	S	2	S	1	S	0.25	S	S
2017.TE.1036.1.15	Chicken	Carcass	Campylobacter_jejuni	Survay 2008	2010	PIEMONTE	21	ST-21 complex		.	.	.	.	.	100.00	.	.	.	.	.	.	.	.	.	100.00	100.00	100.00	100.00	100.00	I	0	0	0.06	S	0.5	S	0.12	S	2	S	1	S	0.25	S	S
2017.TE.1036.1.16	Chicken	Faeces	Campylobacter_jejuni	Survay 2008	2008	PIEMONTE	2863	ST-354 complex		.	.	.	.	.	100.00	.	.	.	.	.	.	.	.	.	100.00	99.90	100.00	100.00	100.00	I	0	0	4	R	0.5	S	0.12	S	32	R	1	S	0.25	S	CIP-NAL
2017.TE.1036.1.3	Chicken	Faeces	Campylobacter_jejuni	Survay 2008	2008	EMILIA ROMAGNA	3102	ST-21 complex		.	.	.	.	.	100.00	.	.	.	.	.	.	.	.	.	99.09	.	100.00	100.00	100.00	T	0	0	4	R	0.5	S	0.25	S	8	S	1	S	16	R	CIP-TET
2017.TE.1036.1.5	Chicken	Carcass	Campylobacter_jejuni	Survay 2008	2009	ABRUZZO	2863	ST-354 complex		.	.	.	.	.	100.00	.	.	.	.	.	.	.	.	.	100.00	99.90	100.00	100.00	100.00	I	0	0	0.06	S	0.5	S	0.12	S	2	S	1	S	0.25	S	S
2017.TE.1036.1.8	Chicken	Carcass	Campylobacter_jejuni	Survay 2008	2008	VENETO	19	ST-21 complex		.	.	.	.	.	100.00	.	.	.	.	.	.	.	.	.	100.00	100.00	100.00	100.00	.	I	0	0	4	R	0.5	S	0.25	S	64	R	1	S	0.25	S	CIP-NAL
2017.TE.21226.1.10	Chicken	Faeces	Campylobacter_jejuni	Survay 2008	2008	ABRUZZO	2116	ST-353 complex		.	.	.	.	.	100.00	.	.	.	.	.	.	.	.	.	100.00	100.00	100.00	100.00	.	I	0	0	0.25	S	0.5	S	0.12	S	16	S	1	S	2	R	TET
2017.TE.21226.1.12	Chicken	Carcass	Campylobacter_jejuni	Survay 2008	2008	VENETO	257	ST-257 complex		.	.	.	.	.	100.00	.	.	.	.	.	.	.	.	.	100.00	99.90	100.00	100.00	100.00	I	0	0	4	R	0.5	S	0.12	S	32	R	1	S	16	R	CIP-NAL-TET
2017.TE.21226.1.14	Chicken	Carcass	Campylobacter_jejuni	Survay 2008	2008	ABRUZZO	354	ST-354 complex		.	.	.	.	.	100.00	.	.	.	.	.	.	.	.	.	100.00	99.90	100.00	100.00	99.90	I	0	0	4	R	0.5	S	0.12	S	2	S	1	S	16	R	CIP-TET
2017.TE.21226.1.17	Chicken	Carcass	Campylobacter_jejuni	Survay 2008	2008	VENETO	19	ST-21 complex		.	.	.	.	.	100.00	.	.	.	.	.	.	.	.	.	100.00	100.00	100.00	100.00	.	I	0	0	0.06	S	0.5	S	0.12	S	2	S	1	S	0.25	S	S
2017.TE.21226.1.19	Chicken	Carcass	Campylobacter_jejuni	Survay 2008	2008	VENETO	572	ST-206 complex		.	.	.	.	.	100.00	.	.	.	.	.	.	.	.	.	100.00	100.00	100.00	100.00	.	I	0	0	4	R	32	R	0.12	S	64	R	1	S	16	R	CIP-ERY-NAL-TET
2017.TE.21226.1.5	Chicken	Carcass	Campylobacter_jejuni	Survay 2008	2008	CAMPANIA	3327	ST-353 complex		.	.	.	.	.	100.00	.	.	.	.	.	.	.	.	.	100.00	99.90	100.00	100.00	100.00	I	0	0	4	R	0.5	S	0.12	S	32	R	1	S	16	R	CIP-NAL-TET
2020.TE.1001.1.100	Chicken	Faeces	Campylobacter_jejuni	survay 2008	2009	VENETO	3030	?		100.00	.	.	.	.	.	.	100.00	.	.	.	.	.	100.00	100.00	99.09	.	99.93	100.00	100.00	I	0	0	4	R	0.5	S	0.5	S	64	R	1	S	16	R	CIP-NAL-TET
2020.TE.1001.1.102	Chicken	Faeces	Campylobacter_jejuni	survay 2008	2009	VENETO	257	ST-257 complex		.	.	.	.	.	100.00	.	.	.	.	.	.	.	.	.	100.00	99.90	100.00	100.00	100.00	I	0	0	4	R	0.5	S	0.25	S	64	R	16	R	16	R	CIP-NAL-STR-TET
2020.TE.1001.1.103	Chicken	Faeces	Campylobacter_jejuni	survay 2008	2009	VENETO	2863	ST-354 complex		.	.	.	.	.	100.00	.	.	.	.	.	.	.	.	.	100.00	99.90	100.00	100.00	100.00	I	0	0	0.12	S	0.5	S	0.25	S	8	S	1	S	0.25	S	S
2020.TE.1001.1.105	Chicken	Faeces	Campylobacter_jejuni	survay 2008	2009	VENETO	1964	ST-45 complex		.	.	100.00	.	.	.	.	.	.	.	.	.	.	.	.	100.00	99.90	100.00	100.00	.	T	0	0	0.06	S	0.5	S	0.12	S	2	S	1	S	0.25	S	S
2020.TE.1001.1.12	Chicken	Carcass	Campylobacter_jejuni	survay 2008	2008	LOMBARDIA	2863	ST-354 complex		.	.	.	.	.	100.00	.	.	.	.	.	.	.	.	.	100.00	99.90	100.00	100.00	100.00	I	0	0	2	R	0.5	S	0.12	S	8	S	1	S	8	R	CIP-TET
2020.TE.1001.1.14	Chicken	Faeces	Campylobacter_jejuni	survay 2008	2008	PIEMONTE	2863	ST-354 complex		.	.	.	.	.	100.00	.	.	.	.	.	.	.	.	.	100.00	99.90	100.00	100.00	100.00	I	0	0	4	R	32	R	0.12	S	64	R	16	R	16	R	CIP-ERY-NAL-STR-TET
2020.TE.1001.1.18	Chicken	Carcass	Campylobacter_jejuni	survay 2008	2008	MARCHE	2863	ST-354 complex		.	.	.	.	.	100.00	.	.	.	.	.	.	.	.	.	100.00	99.90	100.00	100.00	100.00	I	0	0	4	R	0.5	S	0.12	S	2	S	1	S	4	R	CIP-TET
2020.TE.1001.1.19	Chicken	Faeces	Campylobacter_jejuni	survay 2008	2008	MARCHE	2116	ST-353 complex		.	.	.	.	.	100.00	.	.	.	.	.	.	.	.	.	100.00	100.00	100.00	100.00	99.90	I	0	0	4	R	0.5	S	0.12	S	32	R	1	S	16	R	CIP-NAL-TET
2020.TE.1001.1.21	Chicken	Carcass	Campylobacter_jejuni	survay 2008	2008	MARCHE	1906	?		.	.	.	.	.	.	.	100.00	.	.	.	.	.	.	.	100.00	99.90	100.00	100.00	100.00	I	0	0	4	R	0.5	S	0.12	S	16	S	1	S	16	R	CIP-TET
2020.TE.1001.1.23	Chicken	Carcass	Campylobacter_jejuni	survay 2008	2008	LOMBARDIA	443	ST-443 complex		.	100.00	.	.	.	.	.	.	.	.	.	.	.	.	.	100.00	99.90	99.93	100.00	99.90	I	0	0	0.5	S	0.5	S	0.12	S	8	S	1	S	4	R	TET
2020.TE.1001.1.25	Chicken	Carcass	Campylobacter_jejuni	survay 2008	2008	VENETO	2116	ST-353 complex		.	.	.	.	.	100.00	.	.	.	.	.	.	.	.	.	100.00	100.00	100.00	100.00	.	I	0	0	0.06	S	0.5	S	0.12	S	2	S	1	S	0.25	S	S
2020.TE.1001.1.27	Chicken	Carcass	Campylobacter_jejuni	survay 2008	2008	VENETO	3030	?		100.00	.	.	.	.	.	.	100.00	.	.	.	.	.	100.00	100.00	99.09	.	99.93	100.00	100.00	I	0	0	4	R	0.5	S	0.12	S	32	R	1	S	16	R	CIP-NAL-TET
2020.TE.1001.1.28	Chicken	Carcass	Campylobacter_jejuni	survay 2008	2008	VENETO	1076	ST-61 complex		.	.	.	.	.	100.00	.	.	.	.	.	.	.	.	.	100.00	100.00	100.00	100.00	100.00	I	0	0	4	R	0.5	S	0.12	S	32	R	1	S	16	R	CIP-NAL-TET
2020.TE.1001.1.32	Chicken	Carcass	Campylobacter_jejuni	survay 2008	2008	VENETO	324	ST-354 complex		.	.	.	.	.	100.00	.	.	.	.	.	.	.	.	.	100.00	99.90	100.00	100.00	100.00	I	0	0	0.06	S	0.5	S	0.12	S	8	S	1	S	1	S	S
2020.TE.1001.1.34	Chicken	Carcass	Campylobacter_jejuni	survay 2008	2008	VENETO	824	ST-257 complex		.	.	.	.	.	100.00	.	.	.	.	.	.	.	.	.	100.00	99.90	100.00	100.00	99.90	I	0	0	0.06	S	0.5	S	0.12	S	2	S	1	S	0.25	S	S
2020.TE.1001.1.35	Chicken	Carcass	Campylobacter_jejuni	survay 2008	2008	VENETO	2153	?		.	.	.	.	.	.	.	99.87	.	.	.	.	.	.	.	100.00	99.90	100.00	100.00	.	I	0	0	4	R	0.5	S	0.12	S	8	S	1	S	16	R	CIP-TET
2020.TE.1001.1.36	Chicken	Carcass	Campylobacter_jejuni	survay 2008	2008	VENETO	21	ST-21 complex		.	.	.	.	.	100.00	.	.	.	.	.	.	.	.	.	100.00	100.00	100.00	100.00	.	I	0	0	4	R	0.5	S	0.12	S	32	R	1	S	0.25	S	CIP-NAL
2020.TE.1001.1.37	Chicken	Carcass	Campylobacter_jejuni	survay 2008	2008	VENETO	2863	ST-354 complex		.	.	.	.	.	100.00	.	.	.	.	.	.	.	.	.	100.00	99.90	100.00	100.00	100.00	I	0	0	4	R	0.5	S	0.12	S	2	S	1	S	16	R	CIP-TET
2020.TE.1001.1.38	Chicken	Carcass	Campylobacter_jejuni	survay 2008	2008	VENETO	1076	ST-61 complex		.	.	.	.	.	100.00	.	.	.	.	.	.	.	.	.	100.00	100.00	100.00	100.00	100.00	I	0	0	4	R	0.5	S	1	S	32	R	1	S	16	R	CIP-NAL-TET
2020.TE.1001.1.42	Chicken	Carcass	Campylobacter_jejuni	survay 2008	2008	CAMPANIA	583	ST-45 complex		.	100.00	.	.	.	.	.	.	.	.	.	.	.	.	.	100.00	99.90	100.00	100.00	.	I	0	0	4	R	0.5	S	0.12	S	64	R	1	S	0.25	S	CIP-NAL
2020.TE.1001.1.43	Chicken	Carcass	Campylobacter_jejuni	survay 2008	2008	VENETO	19	ST-21 complex		.	.	.	.	.	100.00	.	.	.	.	.	.	.	.	.	100.00	100.00	100.00	100.00	.	T	0	0	0.06	S	0.5	S	0.12	S	4	S	1	S	0.25	S	S
2020.TE.1001.1.48	Chicken	Carcass	Campylobacter_jejuni	survay 2008	2008	VENETO	267	ST-283 complex		.	.	.	.	.	100.00	.	.	.	.	.	.	.	.	.	100.00	99.90	100.00	100.00	.	T	0	0	4	R	0.5	S	0.12	S	32	R	1	S	0.25	S	CIP-NAL
2020.TE.1001.1.49	Chicken	Carcass	Campylobacter_jejuni	survay 2008	2008	VENETO	2863	ST-354 complex		.	.	.	.	.	100.00	.	.	.	.	.	.	.	.	.	100.00	99.90	100.00	100.00	100.00	I	0	0	4	R	32	R	0.5	S	32	R	2	S	16	R	CIP-ERY-NAL-TET
2020.TE.1001.1.59	Chicken	Carcass	Campylobacter_jejuni	survay 2008	2009	VENETO	2844	ST-460 complex		.	.	.	.	.	.	.	.	.	.	.	.	.	.	.	99.09	.	99.93	100.00	.	I	0	0	4	R	0.5	S	0.12	S	32	R	1	S	0.25	S	CIP-NAL
2020.TE.1001.1.60	Chicken	Faeces	Campylobacter_jejuni	survay 2008	2009	LOMBARDIA	1035	?		.	.	.	.	.	.	.	.	.	.	.	.	.	.	.	100.00	99.90	100.00	100.00	100.00	I	0	0	8	R	1	S	0.5	S	64	R	16	R	16	R	CIP-NAL-STR-TET
2020.TE.1001.1.64	Chicken	Carcass	Campylobacter_jejuni	survay 2008	2009	SICILIA	2116	ST-353 complex		.	.	.	.	.	100.00	.	.	.	.	.	.	.	.	.	100.00	100.00	100.00	100.00	99.90	I	1	0	0.06	S	0.5	S	0.12	S	2	S	1	S	0.25	S	S
2020.TE.1001.1.65	Chicken	Carcass	Campylobacter_jejuni	survay 2008	2009	SICILIA	2863	ST-354 complex		.	.	.	.	.	100.00	.	.	.	.	.	.	.	.	.	100.00	99.90	100.00	100.00	100.00	I	0	0	0.06	R	1	S	0.12	S	32	R	1	S	0.25	S	S
2020.TE.1001.1.66	Chicken	Carcass	Campylobacter_jejuni	survay 2008	2009	SICILIA	45	ST-45 complex		.	.	.	.	.	100.00	.	.	.	.	.	.	.	.	.	100.00	99.90	100.00	100.00	99.90	T	0	0	0.06	S	0.5	S	0.12	S	2	S	1	S	0.25	S	S
2020.TE.1001.1.68	Chicken	Carcass	Campylobacter_jejuni	survay 2008	2009	MARCHE	122	ST-206 complex		.	.	.	.	.	100.00	.	.	.	.	.	.	.	.	.	100.00	100.00	100.00	100.00	99.90	I	0	0	4	R	0.5	S	0.12	S	32	R	1	S	8	R	CIP-NAL-TET
2020.TE.1001.1.70	Chicken	Faeces	Campylobacter_jejuni	survay 2008	2009	VENETO	2116	ST-353 complex		.	.	.	.	.	100.00	.	.	.	.	.	.	.	.	.	100.00	100.00	100.00	100.00	99.90	I	0	0	4	R	0.5	S	0.12	S	16	S	1	S	16	R	CIP-TET
2020.TE.1001.1.71	Chicken	Carcass	Campylobacter_jejuni	survay 2008	2009	VENETO	257	ST-257 complex		.	.	.	.	.	100.00	.	.	.	.	.	.	.	.	.	100.00	99.90	100.00	100.00	.	I	0	0	4	R	0.5	S	0.25	S	64	R	1	S	0.25	S	CIP-NAL
2020.TE.1001.1.72	Chicken	Carcass	Campylobacter_jejuni	survay 2008	2009	VENETO	257	ST-257 complex		.	.	.	.	.	100.00	.	.	.	.	.	.	.	.	.	100.00	99.90	100.00	100.00	.	I	0	0	4	R	0.5	S	0.12	S	16	S	1	S	0.25	S	CIP
2020.TE.1001.1.73	Chicken	Carcass	Campylobacter_jejuni	survay 2008	2009	VENETO	3029	?		.	100.00	.	.	.	.	.	.	.	.	.	.	.	.	.	99.09	.	100.00	100.00	100.00	I	0	0	4	R	1	S	0.12	S	32	R	1	S	16	R	CIP-NAL-TET
2020.TE.1001.1.74	Chicken	Carcass	Campylobacter_jejuni	survay 2008	2009	VENETO	19	ST-21 complex		.	.	.	.	.	100.00	.	.	.	.	.	.	.	.	.	100.00	100.00	100.00	100.00	.	I	0	0	0.06	S	0.5	S	0.12	S	2	S	1	S	0.25	S	S
2020.TE.1001.1.76	Chicken	Carcass	Campylobacter_jejuni	survay 2008	2009	VENETO	10912*	?		.	.	.	.	.	100.00	.	.	.	.	.	.	.	.	.	100.00	100.00	100.00	100.00	99.90	I	0	0	4	R	0.5	S	0.12	S	8	S	1	S	16	R	CIP-TET
2020.TE.1001.1.78	Chicken	Faeces	Campylobacter_jejuni	survay 2008	2009	VENETO	19	ST-21 complex		.	.	.	.	.	100.00	.	.	.	.	.	.	.	.	.	100.00	100.00	100.00	100.00	.	I	0	0	4	R	0.5	S	0.25	S	32	R	1	S	16	R	CIP-NAL-TET
2020.TE.1001.1.79	Chicken	Faeces	Campylobacter_jejuni	survay 2008	2009	VENETO	760	ST-21 complex		.	.	.	.	.	100.00	.	.	.	.	.	.	.	.	.	100.00	100.00	100.00	100.00	99.95	I	0	0	4	R	0.5	S	0.25	S	32	R	1	S	16	R	CIP-NAL-TET
2020.TE.1001.1.80	Chicken	Carcass	Campylobacter_jejuni	survay 2008	2009	VENETO	760	ST-21 complex		.	.	.	.	.	100.00	.	.	.	.	.	.	.	.	.	100.00	100.00	100.00	100.00	99.95	I	0	0	4	R	0.5	S	0.12	S	16	S	1	S	16	R	CIP-TET
2020.TE.1001.1.81	Chicken	Faeces	Campylobacter_jejuni	survay 2008	2009	VENETO	50	ST-21 complex		.	.	.	.	.	100.00	.	.	.	.	.	.	.	.	.	100.00	100.00	100.00	100.00	100.00	T	0	0	0.06	S	0.5	S	0.12	S	2	S	1	S	8	R	TET
2020.TE.1001.1.85	Chicken	Faeces	Campylobacter_jejuni	survay 2008	2009	VENETO	3102	ST-21 complex		.	.	.	.	.	100.00	.	.	.	.	.	.	.	.	.	99.09	.	100.00	100.00	100.00	I	0	0	4	R	0.5	S	0.25	S	32	R	1	S	8	R	CIP-NAL-TET
2020.TE.1001.1.86	Chicken	Carcass	Campylobacter_jejuni	survay 2008	2009	VENETO	2863	ST-354 complex		.	.	.	.	.	100.00	.	.	.	.	.	.	.	.	.	100.00	99.90	100.00	100.00	100.00	I	0	0	5	R	0.5	S	0.25	S	32	R	1	S	8	R	CIP-NAL-TET
2020.TE.1001.1.87	Chicken	Carcass	Campylobacter_jejuni	survay 2008	2009	VENETO	51	ST-443 complex		.	100.00	.	.	.	.	.	.	.	.	.	.	.	.	.	100.00	99.90	99.93	100.00	100.00	I	0	0	0.06	S	0.5	S	0.12	S	8	S	1	S	1	S	S
2020.TE.1001.1.88	Chicken	Carcass	Campylobacter_jejuni	survay 2008	2009	VENETO	1707	ST-607 complex		.	.	.	.	.	100.00	.	.	.	.	.	.	.	.	.	99.09	.	99.93	100.00	100.00	I	0	0	2	R	0.5	S	0.12	S	16	S	1	S	0.25	S	CIP
2020.TE.1001.1.89	Chicken	Carcass	Campylobacter_jejuni	survay 2008	2009	VENETO	1707	ST-607 complex		.	.	.	.	.	100.00	.	.	.	.	.	.	.	.	.	99.09	.	99.93	100.00	100.00	I	0	0	4	R	32	R	16	R	64	R	16	R	16	R	CIP-ERY-GEN-NAL-STR-TET
2020.TE.1001.1.9	Chicken	Faeces	Campylobacter_jejuni	survay 2008	2008	LOMBARDIA	2863	ST-354 complex		.	.	.	.	.	100.00	.	.	.	.	.	.	.	.	.	100.00	99.90	100.00	100.00	100.00	I	0	0	4	R	0.5	S	0.12	S	8	S	1	S	16	R	CIP-TET
2020.TE.1001.1.90	Chicken	Carcass	Campylobacter_jejuni	survay 2008	2009	VENETO	2116	ST-353 complex		.	.	.	.	.	100.00	.	.	.	.	.	.	.	.	.	100.00	100.00	100.00	100.00	99.90	I	0	0	0.25	S	0.5	S	0.25	S	2	S	1	S	1	S	S
2020.TE.1001.1.91	Chicken	Carcass	Campylobacter_jejuni	survay 2008	2009	VENETO	2116	ST-353 complex		.	.	.	.	.	100.00	.	.	.	.	.	.	.	.	.	100.00	100.00	100.00	100.00	99.90	I	0	0	0.25	S	0.5	S	0.25	S	2	S	1	S	1	S	S
2020.TE.1001.1.93	Chicken	Carcass	Campylobacter_jejuni	survay 2008	2009	VENETO	880	?		.	100.00	.	.	.	.	.	.	.	.	.	.	.	.	.	99.09	.	99.93	100.00	100.00	I	1	0	4	R	32	R	0.12	S	64	R	1	S	16	R	CIP-ERY-NAL-TET
2020.TE.1001.1.94	Chicken	Carcass	Campylobacter_jejuni	survay 2008	2009	VENETO	880	?		.	100.00	.	.	.	.	.	.	.	.	.	.	.	.	.	99.09	.	99.93	100.00	100.00	I	1	0	0.12	S	0.5	S	0.12	S	2	S	1	S	1	S	S
2020.TE.1001.1.95	Chicken	Carcass	Campylobacter_jejuni	survay 2008	2009	VENETO	10912*	?		.	.	.	.	.	100.00	.	.	.	.	.	.	.	.	.	100.00	100.00	100.00	100.00	99.90	I	0	0	4	R	0.5	S	0.12	S	32	R	1	S	16	R	CIP-NAL-TET
2020.TE.1001.1.97	Chicken	Faeces	Campylobacter_jejuni	survay 2008	2009	LOMBARDIA	48	ST-48 complex		.	.	.	.	.	.	.	.	100.00	.	.	.	.	.	.	100.00	100.00	100.00	100.00	.	I	0	0	4	R	0.5	S	0.12	S	16	S	1	S	0.25	S	CIP
2015.TE.32640.1.17	Chicken	Carcass	Campylobacter_coli	PNC2015	2015	MARCHE	8364	ST-828 complex	.	.	.	.	.	.	100.00	.	.	100.00	.	100.00	99.75	98.96	.	.	100.00	99.90	99.93	97.00	.	T	0	0	0.25	S	4	S	1	S	16	S	4	S	2	S	S
2015.TE.32640.1.6	Chicken	Faeces	Campylobacter_coli	PNC2015	2015	VENETO	825	ST-828 complex	.	.	.	.	.	.	100.00	.	.	100.00	.	100.00	99.75	7.13	.	.	100.00	99.90	99.93	97.00	100.00	I	1	0	16	R	128	R	0.25	S	64	R	1	S	64	R	CIP-ERY-NAL-TET
2016.TE.12328.1.38	Chicken	Carcass	Campylobacter_coli	PNC2015	2015	MARCHE	7159	ST-828 complex	.	.	.	.	.	.	100.00	.	.	100.00	.	100.00	99.75	.	.	.	100.00	99.97	99.93	97.00	100.00	I	1	0	4	R	16	R	0.5	S	64	R	2	S	64	R	CIP-ERY-NAL-TET
2016.TE.1499.1.41	Chicken	Faeces	Campylobacter_coli	PNC2015	2015	MARCHE	5150	?	.	.	.	.	.	.	100.00	.	.	100.00	100.00	.	99.75	.	.	.	100.00	100.00	99.93	97.00	99.90	I	1	0	16	R	128	R	0.5	S	64	R	2	S	64	R	CIP-ERY-NAL-TET
2016.TE.1499.1.42	Chicken	Carcass	Campylobacter_coli	PNC2015	2015	MARCHE	5150	?	.	.	.	.	.	.	100.00	.	.	100.00	100.00	30.76	99.75	.	.	.	92.52	100.00	100.00	99.93	99.90;12.40	I	1	0	16	R	128	R	1	S	64	R	4	S	64	R	CIP-ERY-NAL-TET
2016.TE.1499.1.44	Chicken	Faeces	Campylobacter_coli	PNC2015	2015	EMILIA ROMAGNA	1586	ST-828 complex	97.11	.	.	.	.	.	97.11	.	.	.	.	.	99.48	.	.	.	100.00	99.90	99.93	97.00	100.00	I	0	0	4	R	1	S	0.5	S	64	R	2	S	16	R	CIP-NAL-TET
2016.TE.1499.1.45	Chicken	Faeces	Campylobacter_coli	PNC2015	2015	EMILIA ROMAGNA	1628	ST-828 complex	.	.	.	.	.	.	100.00	.	.	100.00	.	100.00	.	99.75	.	.	92.52	100.00	99.97	99.93	.	.	0	0	4	R	0.5	S	0.12	S	64	R	2	S	0.25	S	CIP-NAL
2016.TE.1499.1.46	Chicken	Faeces	Campylobacter_coli	PNC2015	2015	EMILIA ROMAGNA	1595	ST-828 complex	.	.	.	.	.	.	100.00	.	.	100.00	.	100.00	99.75	.	.	.	99.13	92.52	100.00	99.97;7.43;7.08	100.00	T	0	0	4	R	2	S	0.5	S	4	S	2	S	0.25	S	CIP
2016.TE.1499.1.47	Chicken	Faeces	Campylobacter_coli	PNC2015	2015	EMILIA ROMAGNA	4743	?	.	.	.	.	.	.	100.00	.	.	100.00	.	100.00	99.75	.	.	.	100.00	99.97	99.93	97.00	100.00	I	0	0	4	R	0.5	S	0.5	S	64	R	2	S	16	R	CIP-NAL-TET
2016.TE.1499.1.49	Chicken	Faeces	Campylobacter_coli	PNC2015	2015	VENETO	7159	ST-828 complex	.	.	.	.	.	.	100.00	.	.	100.00	.	100.00	99.75	.	.	.	100.00	99.97	99.93	97.00	100.00	I	1	0	4	R	32	R	0.25	S	64	R	1	S	16	R	CIP-ERY-NAL-TET
2016.TE.1499.1.53	Chicken	Faeces	Campylobacter_coli	PNC2015	2015	LOMBARDIA	2317	ST-828 complex	.	.	.	.	.	.	100.00	.	.	100.00	.	100.00	99.75	98.96	.	.	100.00	99.97	99.93	97.00	.	I	0	0	4	R	0.5	S	1	S	64	R	4	S	0.25	S	CIP-NAL
2016.TE.1499.1.54	Chicken	Carcass	Campylobacter_coli	PNC2015	2015	LOMBARDIA	1055	ST-828 complex	.	.	.	.	.	.	100.00	.	.	100.00	.	100.00	.	.	.	.	99.13	92.52	100.00	99.90;7.56	100.00	.	0	0	4	R	2	S	1	S	64	R	4	S	16	R	CIP-NAL-TET
2016.TE.1499.1.55	Chicken	Carcass	Campylobacter_coli	PNC2015	2015	LOMBARDIA	1055	ST-828 complex	.	.	.	.	.	.	100.00	.	.	100.00	.	100.00	.	.	.	.	99.13	92.52	100.00	36.86;65.71;33.49	100.00	I	0	0	4	R	32	R	1	S	64	R	4	S	16	R	CIP-ERY-NAL-TET
2016.TE.1499.1.56	Chicken	Carcass	Campylobacter_coli	PNC2015	2015	LOMBARDIA	1055	ST-828 complex	.	.	.	.	.	.	100.00	.	.	100.00	.	100.00	99.75	.	.	.	92.52	100.00	99.90	99.93	100.00	I	0	0	4	R	2	S	1	S	64	R	4	S	16	R	CIP-NAL-TET
2016.TE.1499.1.58	Chicken	Carcass	Campylobacter_coli	PNC2015	2015	VENETO	832	ST-828 complex	.	.	.	.	.	.	100.00	.	.	100.00	.	100.00	99.75	.	.	.	100.00	100.00	99.93	97.00	100.00	I	1	0	4	R	32	R	0.5	S	64	R	2	S	16	R	CIP-ERY-NAL-TET
2016.TE.1499.1.59	Chicken	Carcass	Campylobacter_coli	PNC2015	2015	VENETO	2912	ST-828 complex	.	.	.	.	.	.	100.00	.	.	100.00	.	100.00	99.75	7.49	.	.	100.00	99.90;8.17	99.93	97.00	100.00	I	1	0	4	R	32	R	0.5	S	4	S	2	S	16	R	CIP-ERY-TET
2016.TE.1499.1.60	Chicken	Carcass	Campylobacter_coli	PNC2015	2015	VENETO	2183	ST-828 complex	.	.	.	.	.	.	100.00	.	.	100.00	.	100.00	99.75	7.25	.	.	100.00	99.13	92.52	100.00	12.08	.	1	0	4	R	32	R	0.5	S	64	R	2	S	16	R	CIP-ERY-NAL-TET
2016.TE.1499.1.64	Chicken	Faeces	Campylobacter_coli	PNC2015	2015	MARCHE	1055	ST-828 complex	.	.	.	.	.	.	100.00	.	.	100.00	.	100.00	99.75	.	.	.	92.52	100.00	99.90	99.93	100.00	I	0	0	4	R	0.5	S	0.5	S	64	R	2	S	16	R	CIP-NAL-TET
2016.TE.1499.1.65	Chicken	Carcass	Campylobacter_coli	PNC2015	2015	MARCHE	832	ST-828 complex	.	.	.	.	.	.	100.00	.	.	100.00	.	100.00	99.75	.	.	.	100.00	100.00	99.93	97.00	100.00	I	1	0	16	R	128	R	1	S	64	R	4	S	64	R	CIP-ERY-NAL-TET
2016.TE.1499.1.66	Chicken	Faeces	Campylobacter_coli	PNC2015	2015	ABRUZZO	10903*	?	.	.	.	.	.	.	.	.	.	100.00	.	.	99.75	99.48	.	.	100.00	99.97	99.93	97.00	.	T	0	0	0.12	S	0.5	S	2	S	8	S	4	S	1	S	S
2016.TE.1499.1.67	Chicken	Carcass	Campylobacter_coli	PNC2015	2015	VENETO	7159	ST-828 complex	.	.	.	.	.	.	100.00	.	.	100.00	.	100.00	99.75	.	.	.	100.00	99.97	99.93	97.00	100.00	I	1	0	4	R	32	R	0.5	S	64	R	2	S	16	R	CIP-ERY-NAL-TET
2016.TE.1499.1.69	Chicken	Faeces	Campylobacter_coli	PNC2015	2015	MARCHE	832	ST-828 complex	.	.	.	.	.	.	100.00	.	.	100.00	.	.	99.75	.	.	.	100.00	100.00	99.93	97.00	100.00	I	1	0	16	R	128	R	0.5	S	64	R	4	S	64	R	CIP-ERY-NAL-TET
2016.TE.1499.1.73	Chicken	Carcass	Campylobacter_coli	PNC2015	2015	VENETO	5401	?	97.11	.	.	.	.	.	100.00	.	.	100.00	.	100.00	99.75	7.13	.	.	100.00	99.13	92.52	100.00	100.00	.	1	0	16	R	128	R	1	S	64	R	4	S	64	R	CIP-ERY-NAL-TET
2016.TE.1976.1.10	Chicken	Carcass	Campylobacter_coli	PNC2015	2015	VENETO	5401	?	97.11	.	.	.	.	.	100.00	.	.	100.00	.	100.00	99.75	7.13	.	.	100.00	99.13	92.52	100.00	100.00	I	1	0	16	R	128	R	1	S	64	R	4	S	64	R	CIP-ERY-NAL-TET
2016.TE.1976.1.11	Chicken	Carcass	Campylobacter_coli	PNC2015	2015	EMILIA ROMAGNA	7159	ST-828 complex	.	.	.	.	.	.	.	100.00	.	100.00	.	.	99.75	.	.	.	100.00	99.97	99.93	97.00	100.00	I	0	0	8	R	1	S	2	S	32	R	2	S	64	R	CIP-NAL-TET
2016.TE.1976.1.13	Chicken	Faeces	Campylobacter_coli	PNC2015	2015	EMILIA ROMAGNA	7159	ST-828 complex	.	.	.	.	.	.	.	100.00	.	100.00	.	.	99.75	.	.	.	100.00	99.97	99.93	97.00	100.00	I	0	0	16	R	1	S	0.5	S	64	R	1	S	64	R	CIP-NAL-TET
2016.TE.1976.1.14	Chicken	Carcass	Campylobacter_coli	PNC2015	2015	LOMBARDIA	1628	ST-828 complex	.	.	.	.	.	.	100.00	.	.	100.00	.	100.00	99.75	.	.	.	92.52	100.00	99.97	99.93	100.00	I	0	0	8	R	1	S	1	S	64	R	4	S	64	R	CIP-NAL-TET
2016.TE.1976.1.16	Chicken	Faeces	Campylobacter_coli	PNC2015	2015	MARCHE	8364	ST-828 complex	.	.	.	.	.	.	100.00	.	.	100.00	.	100.00	99.75	.	.	.	99.90	99.93	97.00	22.86;16.93;25.54;16.58;15.71	.	T	0	0	0.5	S	4	S	1	S	32	R	4	S	2	S	NAL
2016.TE.1976.1.18	Chicken	Faeces	Campylobacter_coli	PNC2015	2015	LOMBARDIA	2317	ST-828 complex	.	.	.	.	.	.	100.00	.	.	100.00	.	100.00	99.75	.	.	.	99.97	99.93	97.00	18.56;16.93;20.94	.	I	0	0	16	R	1	S	0.25	S	64	R	1	S	0.5	S	CIP-NAL
2016.TE.1976.1.19	Chicken	Faeces	Campylobacter_coli	PNC2015	2015	LOMBARDIA	1055	ST-828 complex	.	.	.	.	.	.	100.00	.	.	100.00	.	100.00	99.75	.	.	.	100.00	99.90	99.93	97.00	100.00	I	1	0	16	R	128	R	0.5	S	64	R	2	S	64	R	CIP-ERY-NAL-TET
2016.TE.1976.1.20	Chicken	Carcass	Campylobacter_coli	PNC2015	2015	VENETO	5401	?	97.11	.	.	.	.	.	100.00	.	.	100.00	.	100.00	99.75	7.13	.	.	100.00	99.13	92.52	100.00	100.00	I	1	0	4	R	32	R	1	S	64	R	2	S	16	R	CIP-ERY-NAL-TET
2016.TE.1976.1.21	Chicken	Carcass	Campylobacter_coli	PNC2015	2015	VENETO	5401	?	97.11	.	.	.	.	.	100.00	.	.	100.00	.	100.00	99.75	7.13	.	.	100.00	99.13	92.52	100.00	100.00	I	1	0	16	R	128	R	1	S	64	R	4	S	64	R	CIP-ERY-NAL-TET
2016.TE.1976.1.22	Chicken	Carcass	Campylobacter_coli	PNC2015	2015	VENETO	832	ST-828 complex	.	.	.	.	.	.	100.00	.	.	100.00	100.00	.	99.75	.	.	.	100.00	100.00	99.93	97.00	100.00	I	0	0	4	R	0.5	S	0.5	S	64	R	2	S	16	R	CIP-NAL-TET
2016.TE.1976.1.3	Chicken	Carcass	Campylobacter_coli	PNC2015	2015	VENETO	2256	ST-828 complex	.	.	.	.	.	.	100.00	.	.	100.00	.	100.00	99.75	7.13	.	.	92.52	100.00	99.97	99.93	100.00	I	0	0	16	R	1	S	1	S	64	R	2	S	64	R	CIP-NAL-TET
2016.TE.1976.1.30	Chicken	Carcass	Campylobacter_coli	PNC2015	2015	VENETO	10904*	?	.	.	.	.	.	.	100.00	.	.	100.00	.	100.00	99.75	.	.	.	100.00	99.93	97.00	98.25	100.00	I	1	0	4	R	32	R	0.5	S	32	R	2	S	16	R	CIP-ERY-NAL-TET
2016.TE.1976.1.33	Chicken	Carcass	Campylobacter_coli	PNC2015	2015	VENETO	825	ST-828 complex	.	.	.	.	.	.	100.00	.	.	100.00	.	100.00	99.75	7.13	.	.	100.00	99.90	99.93	97.00	100.00	I	1	0	4	R	32	R	0.5	S	64	R	2	S	16	R	CIP-ERY-NAL-TET
2016.TE.1976.1.34	Chicken	Carcass	Campylobacter_coli	PNC2015	2015	VENETO	827	ST-828 complex	97.11	.	.	.	.	.	100.00	.	.	100.00	100.00	.	99.75	.	.	.	99.13	92.52	100.00	100.00	99.90	I	0	1	4	R	2	S	1	S	64	R	16	R	16	R	CIP-NAL-STR-TET
2016.TE.1976.1.35	Chicken	Faeces	Campylobacter_coli	PNC2015	2015	VENETO	5150	?	.	.	.	.	.	.	100.00	.	.	100.00	.	100.00	99.75	.	.	.	100.00	100.00	99.93	97.00	72.40;27.45	I	1	0	4	R	32	R	0.5	S	64	R	2	S	16	R	CIP-ERY-NAL-TET
2016.TE.1976.1.4	Chicken	Faeces	Campylobacter_coli	PNC2015	2015	VENETO	5401	?	97.11	.	.	.	.	.	100.00	.	.	100.00	.	100.00	99.75	.	.	.	100.00	99.13	92.52	100.00	100.00	I	1	0	16	R	128	R	1	S	64	R	4	S	64	R	CIP-ERY-NAL-TET
2016.TE.1976.1.41	Chicken	Carcass	Campylobacter_coli	PNC2015	2015	VENETO	825	ST-828 complex	.	.	.	.	.	.	.	100.00	.	100.00	.	.	99.75	.	.	.	99.87	99.93	97.00	98.25	99.90	I	1	0	16	R	1	S	1	S	64	R	2	S	64	R	CIP-NAL-TET
2016.TE.1976.1.43	Chicken	Carcass	Campylobacter_coli	PNC2015	2015	VENETO	860	ST-828 complex	.	.	.	.	.	.	100.00	.	.	100.00	100.00	.	99.75	.	.	.	99.87	99.93	97.00	98.25	100.00	I	0	0	16	R	1	S	0.5	S	64	R	2	S	64	R	CIP-NAL-TET
2016.TE.1976.1.46	Chicken	Carcass	Campylobacter_coli	PNC2015	2015	VENETO	827	ST-828 complex	23.67	.	.	.	.	.	100.00	.	.	100.00	100.00	.	99.75	.	.	.	99.13	92.52	100.00	100.00	99.90	I	0	1	16	R	1	S	0.5	S	64	R	16	R	64	R	CIP-NAL-STR-TET
2016.TE.1976.1.47	Chicken	Carcass	Campylobacter_coli	PNC2015	2015	VENETO	10904*	?	.	.	.	.	.	.	100.00	.	.	100.00	.	100.00	99.75	.	.	.	100.00	99.93	97.00	98.25	100.00	I	1	0	16	R	128	R	0.5	S	64	R	2	S	64	R	CIP-ERY-NAL-TET
2016.TE.1976.1.48	Chicken	Carcass	Campylobacter_coli	PNC2015	2015	VENETO	5150	?	.	.	.	.	.	.	100.00	.	.	100.00	100.00	.	99.75	.	.	.	100.00	100.00	99.93	97.00	99.90	I	0	0	8	R	1	S	0.5	S	64	R	2	S	64	R	CIP-NAL-TET
2016.TE.1976.1.49	Chicken	Carcass	Campylobacter_coli	PNC2015	2015	VENETO	7159	ST-828 complex	.	.	.	.	.	.	100.00	.	.	100.00	.	100.00	99.75	.	.	.	100.00	99.97	99.93	97.00	100.00	I	1	0	4	R	16	R	0.5	S	64	R	2	S	64	R	CIP-ERY-NAL-TET
2016.TE.1976.1.5	Chicken	Faeces	Campylobacter_coli	PNC2015	2015	VENETO	832	ST-828 complex	.	.	.	.	.	.	100.00	.	.	100.00	100.00	.	99.75	.	.	.	100.00	100.00	99.93	97.00	100.00	I	0	0	16	R	1	S	1	S	64	R	2	S	64	R	CIP-NAL-TET
2016.TE.1976.1.55	Chicken	Carcass	Campylobacter_coli	PNC2015	2015	VENETO	4743	?	.	.	.	.	.	.	100.00	.	.	100.00	.	100.00	99.75	.	.	.	92.52	100.00	99.97	99.93	100.00	I	0	0	8	R	1	S	0.5	S	64	R	1	S	64	R	CIP-NAL-TET
2016.TE.1976.1.56	Chicken	Carcass	Campylobacter_coli	PNC2015	2015	VENETO	10905*	?	.	.	.	.	.	.	100.00	.	.	100.00	100.00	.	99.75	.	.	.	100.00	100.00	99.93	97.00	100.00	I	1	0	16	R	128	R	1	S	64	R	4	S	64	R	CIP-ERY-NAL-TET
2016.TE.1976.1.57	Chicken	Faeces	Campylobacter_coli	PNC2015	2015	VENETO	860	ST-828 complex	.	.	.	.	.	.	100.00	.	.	100.00	100.00	.	99.75	.	.	.	100.00	99.87	99.93	97.00	100.00	I	0	0	16	R	1	S	0.5	S	64	R	1	S	64	R	CIP-NAL-TET
2016.TE.1976.1.58	Chicken	Faeces	Campylobacter_coli	PNC2015	2015	VENETO	1445	ST-828 complex	.	.	.	.	.	.	100.00	.	.	100.00	.	100.00	99.75	98.96	.	.	100.00	99.97	99.93	97.00	.	T	1	0	0.12	S	64	R	1	S	4	S	2	S	0.5	S	ERY
2016.TE.1976.1.59	Chicken	Carcass	Campylobacter_coli	PNC2015	2015	VENETO	1445	ST-828 complex	.	.	.	.	.	.	100.00	.	.	100.00	.	100.00	99.75	98.96	.	.	100.00	99.97	99.93	97.00	.	T	1	0	0.12	S	64	R	1	S	4	S	4	S	0.5	S	ERY
2016.TE.1976.1.6	Chicken	Carcass	Campylobacter_coli	PNC2015	2015	MARCHE	5123	ST-828 complex	.	.	.	.	.	.	98.96	.	.	100.00	.	100.00	13.36;10.14	100.00	.	.	100.00	99.97	99.93	97.00	.	I	1	0	16	R	128	R	2	S	64	R	4	S	64	R	CIP-ERY-NAL-TET
2016.TE.1976.1.60	Chicken	Faeces	Campylobacter_coli	PNC2015	2015	VENETO	1445	ST-828 complex	.	.	.	.	.	.	100.00	.	.	100.00	.	100.00	99.75	98.96	.	.	100.00	99.97	99.93	97.00	.	T	1	0	4	R	64	R	1	S	64	R	4	S	16	R	CIP-ERY-NAL-TET
2016.TE.1976.1.61	Chicken	Carcass	Campylobacter_coli	PNC2015	2015	VENETO	860	ST-828 complex	.	.	.	.	.	.	100.00	.	.	100.00	100.00	.	99.75	.	.	.	100.00	99.87	99.93	97.00	100.00	I	0	0	16	R	1	S	2	S	64	R	4	S	64	R	CIP-NAL-TET
2016.TE.1976.1.62	Chicken	Carcass	Campylobacter_coli	PNC2015	2015	VENETO	855	ST-828 complex	.	.	.	.	.	.	100.00	.	.	100.00	100.00	.	99.75	.	.	.	100.00	99.97	99.93	97.00	100.00	I	0	0	8	R	1	S	1	S	64	R	4	S	64	R	CIP-NAL-TET
2016.TE.1976.1.63	Chicken	Carcass	Campylobacter_coli	PNC2015	2015	ABRUZZO	860	ST-828 complex	.	.	.	.	.	.	100.00	.	.	100.00	.	100.00	99.75	.	.	.	100.00	100.00	99.93	97.00	100.00	I	1	0	16	R	128	R	0.5	S	64	R	2	S	64	R	CIP-ERY-NAL-TET
2016.TE.1976.1.67	Chicken	Faeces	Campylobacter_coli	PNC2015	2015	ABRUZZO	832	ST-828 complex	.	.	.	.	.	.	100.00	.	.	100.00	.	100.00	99.75	.	.	.	100.00	100.00	99.93	97.00	100.00	I	0	0	16	R	2	S	1	S	64	R	4	S	64	R	CIP-NAL-TET
2016.TE.1976.1.69	Chicken	Faeces	Campylobacter_coli	PNC2015	2015	ABRUZZO	830	ST-828 complex	.	.	.	.	.	.	99.48	.	.	.	.	98.96	100.00	13.36;10.14	.	.	100.00	99.90	99.93	97.00	.	I	0	0	16	R	1	S	1	S	64	R	16	R	64	R	CIP-NAL-STR-TET
2016.TE.1976.1.7	Chicken	Carcass	Campylobacter_coli	PNC2015	2015	VENETO	832	ST-828 complex	.	.	.	.	.	.	100.00	.	.	100.00	100.00	.	99.75	.	.	.	100.00	100.00	99.93	97.00	100.00	I	0	0	16	R	1	S	1	S	64	R	2	S	64	R	CIP-NAL-TET
2016.TE.1976.1.70	Chicken	Carcass	Campylobacter_coli	PNC2015	2015	MARCHE	830	ST-828 complex	.	.	.	.	.	.	98.96;10.04	.	.	99.42	.	100.00	13.36;10.14	100.00	.	.	100.00	99.90	99.93	97.00	.	.	0	0	16	R	1	S	1	S	64	R	4	S	8	R	CIP-NAL-TET
2016.TE.1976.1.71	Chicken	Faeces	Campylobacter_coli	PNC2015	2015	MARCHE	830	ST-828 complex	.	.	.	.	.	.	99.48	.	.	.	.	98.96	100.00	13.36;10.14	.	.	100.00	99.90	99.93	97.00	.	I	0	0	16	R	1	S	1	S	64	R	4	S	1	S	CIP-NAL
2016.TE.1976.1.72	Chicken	Faeces	Campylobacter_coli	PNC2015	2015	LOMBARDIA	7159	ST-828 complex	.	.	.	.	.	.	100.00	.	.	100.00	.	100.00	99.75	.	.	.	100.00	99.97	99.93	97.00	100.00	I	1	0	8	R	64	R	2	S	64	R	4	S	64	R	CIP-ERY-NAL-TET
2016.TE.1976.1.73	Chicken	Faeces	Campylobacter_coli	PNC2015	2015	MARCHE	832	ST-828 complex	.	.	.	.	.	.	100.00	.	.	100.00	.	100.00	99.75	.	.	.	100.00	100.00	99.93	97.00	100.00	I	0	0	16	R	2	S	1	S	64	R	4	S	64	R	CIP-NAL-TET
2016.TE.1976.1.74	Chicken	Faeces	Campylobacter_coli	PNC2015	2015	LOMBARDIA	827	ST-828 complex	100.00	.	.	.	.	.	100.00	.	.	100.00	100.00	.	99.75	.	.	.	99.13	92.52	100.00	100.00	99.90	I	0	0	16	R	2	S	1	S	64	R	4	S	1	S	CIP-NAL
2016.TE.1976.1.75	Chicken	Carcass	Campylobacter_coli	PNC2015	2015	LOMBARDIA	832	ST-828 complex	.	.	.	.	.	.	99.48	.	.	.	.	98.96	100.00	13.29;10.14	.	.	100.00	100.00	99.93	97.00	100.00	I	0	0	16	R	1	S	1	S	64	R	2	S	64	R	CIP-NAL-TET
2016.TE.1976.1.76	Chicken	Faeces	Campylobacter_coli	PNC2015	2015	LOMBARDIA	827	ST-828 complex	97.11	.	.	.	.	.	100.00	.	.	100.00	100.00	97.11	99.75	.	.	.	99.13	92.52	100.00	100.00	99.90	I	0	0	16	R	1	S	1	S	64	R	2	S	64	R	CIP-NAL-TET
2016.TE.1976.1.77	Chicken	Faeces	Campylobacter_coli	PNC2015	2015	MARCHE	860	ST-828 complex	.	.	.	.	.	.	100.00	.	.	100.00	.	100.00	99.75	.	.	.	100.00	100.00	99.93	97.00	100.00	I	1	0	16	R	128	R	1	S	64	R	2	S	64	R	CIP-ERY-NAL-TET
2016.TE.1976.1.78	Chicken	Carcass	Campylobacter_coli	PNC2015	2015	MARCHE	832	ST-828 complex	.	.	.	.	.	.	100.00	.	.	100.00	.	100.00	99.75	.	.	.	100.00	100.00	99.93	97.00	100.00	I	1	0	16	R	128	R	0.5	S	64	R	2	S	64	R	CIP-ERY-NAL-TET
2016.TE.1976.1.8	Chicken	Carcass	Campylobacter_coli	PNC2015	2015	VENETO	7159	ST-828 complex	.	.	.	.	.	.	100.00	.	.	100.00	.	100.00	99.75	.	.	.	10.14;13.29	100.00	100.00	99.13	13.39;90.62	I	1	0	16	R	1	S	1	S	64	R	16	R	64	R	CIP-NAL-STR-TET
2016.TE.1976.1.9	Chicken	Faeces	Campylobacter_coli	PNC2015	2015	VENETO	2912	ST-828 complex	.	.	.	.	.	.	.	.	.	100.00	.	100.00	99.75	.	.	.	100.00	99.90	99.93	97.00	100.00	I	0	0	16	R	1	S	1	S	64	R	2	S	64	R	CIP-NAL-TET
2016.TE.22348.1.12	Chicken	Faeces	Campylobacter_coli	PNC2015	2016	ABRUZZO	2317	ST-828 complex	.	.	.	.	.	.	100.00	.	.	100.00	.	100.00	99.75	.	.	.	100.00	99.97	99.93	97.00	.	I	0	0	16	R	<=1	S	1	S	64	R	4	S	<=0.5	S	CIP-NAL
2016.TE.22348.1.13	Chicken	Faeces	Campylobacter_coli	PNC2015	2016	ABRUZZO	2317	ST-828 complex	.	.	.	.	.	.	100.00	.	.	100.00	.	100.00	99.75	.	.	.	100.00	99.97	99.93	97.00	.	I	0	0	16	R	1	S	0.5	S	64	R	2	S	64	R	CIP-NAL-TET
2016.TE.22348.1.18	Chicken	Faeces	Campylobacter_coli	PNC2015	2016	ABRUZZO	829	ST-828 complex	.	.	.	.	.	.	100.00	.	.	.	.	10.14	100.00	100.00	.	.	100.00	100.00	99.73	97.00	.	I	0	0	16	R	1	S	0.5	S	64	R	2	S	0.5	S	CIP-NAL
2016.TE.22348.1.19	Chicken	Faeces	Campylobacter_coli	PNC2015	2016	ABRUZZO	829	ST-828 complex	.	.	.	.	.	.	100.00	.	.	.	.	10.14	100.00	100.00	.	.	100.00	100.00	99.73	97.00	.	I	0	0	16	R	1	S	0.5	S	64	R	2	S	0.5	S	CIP-NAL
2016.TE.22348.1.2	Chicken	Faeces	Campylobacter_coli	PNC2015	2016	ABRUZZO	832	ST-828 complex	.	.	.	.	.	.	100.00	.	.	100.00	.	100.00	99.75	.	.	.	100.00	100.00	99.93	97.00	100.00	I	0	0	16	R	1	S	1	S	64	R	4	S	64	R	CIP-NAL-TET
2016.TE.22348.1.20	Chicken	Faeces	Campylobacter_coli	PNC2015	2016	ABRUZZO	10908*	?	.	.	.	.	.	.	100.00	.	.	100.00	.	100.00	99.75	.	.	.	100.00	99.97;29.36	99.93	97.00	100.00	I	0	0	16	R	1	S	0.5	S	64	R	2	S	64	R	CIP-NAL-TET
2016.TE.22348.1.22	Chicken	Faeces	Campylobacter_coli	PNC2015	2016	ABRUZZO	10908*	?	.	.	.	.	.	.	100.00	.	.	100.00	.	100.00	99.75	.	.	.	100.00	69.48;32.85;29.36	99.93	97.00	100.00	I	0	0	16	R	1	S	0.5	S	64	R	1	S	64	R	CIP-NAL-TET
2016.TE.22348.1.3	Chicken	Faeces	Campylobacter_coli	PNC2015	2016	ABRUZZO	832	ST-828 complex	.	.	.	.	.	.	100.00	.	.	100.00	.	100.00	99.75	.	.	.	100.00	100.00	99.93	97.00	100.00	I	0	0	16	R	1	S	1	S	64	R	4	S	64	R	CIP-NAL-TET
2016.TE.22348.1.4	Chicken	Faeces	Campylobacter_coli	PNC2015	2016	ABRUZZO	832	ST-828 complex	.	.	.	.	.	.	100.00	.	.	100.00	.	100.00	99.75	.	.	.	100.00	100.00	99.93	97.00	100.00	I	0	0	16	R	<=1	S	2	S	64	R	4	S	64	R	CIP-NAL-TET
2016.TE.25712.1.5	Chicken	Faeces	Campylobacter_coli	PNC2015	2016	ABRUZZO	5150	?	.	.	.	.	.	.	100.00	.	.	100.00	100.00	.	99.75	.	.	.	100.00	100.00	99.93	97.00	99.90;12.97	.	0	0	8	R	1	S	0.5	S	64	R	2	S	64	R	CIP-NAL-TET
2016.TE.25712.1.6	Chicken	Faeces	Campylobacter_coli	PNC2015	2016	ABRUZZO	5150	?	.	.	.	.	.	.	100.00	.	.	100.00	100.00	.	99.75	.	.	.	100.00	100.00	99.93	97.00	99.90	T	0	0	8	R	<=1	S	0.5	S	64	R	2	S	64	R	CIP-NAL-TET
2016.TE.2578.1.10	Chicken	Carcass	Campylobacter_coli	PNC2015	2015	VENETO	825	ST-828 complex	.	.	.	.	.	.	.	100.00	.	100.00	.	.	99.75	.	.	.	100.00	99.87	99.93	97.00	99.90	I	1	0	16	R	128	R	1	S	64	R	2	S	64	R	CIP-ERY-NAL-TET
2016.TE.2578.1.11	Chicken	Carcass	Campylobacter_coli	PNC2015	2015	EMILIA ROMAGNA	7159	ST-828 complex	.	.	.	.	.	.	100.00	.	.	100.00	.	100.00	99.75	.	.	.	100.00	100.00	99.13	92.52	100.00	I	1	0	16	R	128	R	1	S	64	R	4	S	64	R	CIP-ERY-NAL-TET
2016.TE.2578.1.12	Chicken	Faeces	Campylobacter_coli	PNC2015	2015	EMILIA ROMAGNA	7159	ST-828 complex	.	.	.	.	.	.	.	.	.	100.00	.	.	99.75	.	.	.	100.00	99.97	99.93	97.00	100.00	I	0	0	8	R	2	S	0.5	S	64	R	2	S	64	R	CIP-NAL-TET
2016.TE.2578.1.13	Chicken	Carcass	Campylobacter_coli	PNC2015	2015	MARCHE	7159	ST-828 complex	.	.	.	.	.	.	100.00	.	.	100.00	.	100.00	99.75	.	.	.	100.00	99.97	99.93	97.00	100.00	I	1	0	16	R	128	R	1	S	64	R	2	S	64	R	CIP-ERY-NAL-TET
2016.TE.2578.1.14	Chicken	Faeces	Campylobacter_coli	PNC2015	2015	VENETO	8578	ST-828 complex	.	.	.	.	.	.	100.00	.	.	100.00	.	100.00	99.75	.	.	.	100.00	99.97	99.93	97.00	100.00	I	1	0	16	R	128	R	2	S	64	R	2	S	64	R	CIP-ERY-NAL-TET
2016.TE.2578.1.15	Chicken	Faeces	Campylobacter_coli	PNC2015	2015	VENETO	860	ST-828 complex	.	.	.	.	.	.	100.00	.	.	100.00	100.00	.	99.75	.	.	.	100.00	99.87	99.93	97.00	100.00	I	0	0	16	R	1	S	2	S	64	R	4	S	64	R	CIP-NAL-TET
2016.TE.2578.1.19	Chicken	Carcass	Campylobacter_coli	PNC2015	2015	LOMBARDIA	827	ST-828 complex	97.11	.	.	.	.	.	100.00	.	.	100.00	100.00	97.11	99.75	.	.	.	99.13	92.52	100.00	100.00	99.90	T	0	0	0.12	S	1	S	2	S	16	S	4	S	64	R	TET
2016.TE.2578.1.2	Chicken	Faeces	Campylobacter_coli	PNC2015	2015	ABRUZZO	10568	ST-1150 complex	.	.	.	.	.	.	100.00	.	.	100.00	.	100.00	100.00	.	.	.	100.00	100.00	10.14	100.00	.	I	0	0	16	R	128	R	0.5	S	64	R	2	S	64	R	CIP-ERY-NAL-TET
2016.TE.2578.1.23	Chicken	Carcass	Campylobacter_coli	PNC2015	2015	VENETO	860	ST-828 complex	.	.	.	.	.	.	100.00	.	.	100.00	100.00	.	99.75	.	.	.	100.00	99.97	99.93	97.00	100.00	T	0	0	16	R	1	S	1	S	64	R	1	S	64	R	CIP-NAL-TET
2016.TE.2578.1.24	Chicken	Faeces	Campylobacter_coli	PNC2015	2015	VENETO	860	ST-828 complex	.	.	.	.	.	.	100.00	.	.	100.00	100.00	.	99.75	7.13	.	.	100.00	99.97	99.93	97.00	100.00	T	0	0	16	R	1	S	1	S	64	R	2	S	64	R	CIP-NAL-TET
2016.TE.2578.1.25	Chicken	Faeces	Campylobacter_coli	PNC2015	2015	ABRUZZO	10304	?	.	.	.	.	.	.	100.00	.	.	100.00	.	99.75	99.48	.	.	.	100.00	99.97	99.93	97.00	100.00	I	0	0	0.12	S	1	S	0.5	S	4	S	2	S	64	R	TET
2016.TE.2578.1.27	Chicken	Faeces	Campylobacter_coli	PNC2015	2015	VENETO	7159	ST-828 complex	.	.	.	.	.	.	100.00	.	.	100.00	.	100.00	99.75	.	.	.	100.00	99.97	99.93	97.00	100.00	I	1	0	8	R	64	R	1	S	64	R	2	S	64	R	CIP-ERY-NAL-TET
2016.TE.2578.1.30	Chicken	Faeces	Campylobacter_coli	PNC2015	2015	VENETO	7159	ST-828 complex	.	.	.	.	.	.	100.00	.	.	100.00	.	100.00	99.75	.	.	.	92.52	100.00	99.97	99.93	100.00	I	1	0	8	R	16	R	0.5	S	64	R	2	S	64	R	CIP-ERY-NAL-TET
2016.TE.2578.1.31	Chicken	Carcass	Campylobacter_coli	PNC2015	2015	VENETO	5150	?	.	.	.	.	.	.	100.00	.	.	100.00	100.00	.	99.75	.	.	.	100.00	100.00	99.93	97.00	.	I	0	0	8	R	1	S	0.5	S	64	R	2	S	64	R	CIP-NAL-TET
2016.TE.2578.1.32	Chicken	Carcass	Campylobacter_coli	PNC2015	2015	VENETO	832	ST-828 complex	.	.	.	.	.	.	100.00	.	.	100.00	.	100.00	99.75	.	.	.	100.00	100.00	99.93	97.00	.	I	1	0	16	R	128	R	0.5	S	64	R	4	S	64	R	CIP-ERY-NAL-TET
2016.TE.2578.1.33	Chicken	Carcass	Campylobacter_coli	PNC2015	2015	ABRUZZO	10568	ST-1150 complex	.	.	.	.	.	.	100.00	.	.	100.00	.	100.00	100.00	.	.	.	100.00	100.00	10.14	100.00	.	I	0	0	16	R	128	R	0.5	S	64	R	4	S	64	R	CIP-ERY-NAL-TET
2016.TE.2578.1.34	Chicken	Faeces	Campylobacter_coli	PNC2015	2015	VENETO	5150	?	.	.	.	.	.	.	100.00	.	.	100.00	100.00	.	99.75	.	.	.	100.00	100.00	99.93	97.00	.	I	0	0	8	R	1	S	0.5	S	64	R	2	S	64	R	CIP-NAL-TET
2016.TE.2578.1.5	Chicken	Carcass	Campylobacter_coli	PNC2015	2015	VENETO	832	ST-828 complex	.	.	.	.	.	.	100.00	.	.	100.00	.	100.00	99.75	.	.	.	100.00	100.00	99.93	97.00	100.00	I	1	0	16	R	128	R	1	S	64	R	4	S	64	R	CIP-ERY-NAL-TET
2016.TE.2578.1.52	Chicken	Carcass	Campylobacter_coli	PNC2015	2015	VENETO	832	ST-828 complex	.	.	.	.	.	.	100.00	.	.	100.00	.	99.75	99.48	.	.	.	100.00	100.00	99.93	97.00	100.00	I	1	0	16	R	1	S	1	S	64	R	2	S	32	R	CIP-NAL-TET
2016.TE.2578.1.57	Chicken	Carcass	Campylobacter_coli	PNC2015	2015	VENETO	830	ST-828 complex	.	.	.	.	.	.	99.48	.	.	.	.	98.96	100.00	13.36;10.14	.	.	100.00	99.90	99.93	97.00	.	T	0	0	8	R	1	S	0.5	S	64	R	2	S	0.5	S	CIP-NAL
2016.TE.2578.1.6	Chicken	Faeces	Campylobacter_coli	PNC2015	2015	VENETO	832	ST-828 complex	.	.	.	.	.	.	8.53	.	.	8.53;93.54	.	93.54	8.53	.	.	.	92.52	100.00	100.00	99.93	100.00	I	1	0	16	R	128	R	1	S	64	R	4	S	64	R	CIP-ERY-NAL-TET
2016.TE.2578.1.8	Chicken	Faeces	Campylobacter_coli	PNC2015	2015	ABRUZZO	829	ST-828 complex	100.00	.	.	.	.	.	100.00	.	.	100.00	.	100.00	99.75	.	.	.	99.13	92.52	100.00	99.90	100.00	I	0	0	16	R	1	S	0.5	S	64	R	16	R	64	R	CIP-NAL-STR-TET
2016.TE.4331.1.11	Chicken	Carcass	Campylobacter_coli	PNC2015	2015	VENETO	832	ST-828 complex	.	.	.	.	.	.	100.00	.	.	100.00	100.00	.	99.75	.	.	.	100.00	100.00	99.93	97.00	100.00	I	1	0	16	R	128	R	0.5	S	64	R	2	S	64	R	CIP-ERY-NAL-TET
2016.TE.4331.1.14	Chicken	Carcass	Campylobacter_coli	PNC2015	2015	VENETO	2912	ST-828 complex	.	.	.	.	.	.	100.00	.	.	100.00	.	100.00	99.75	.	.	.	100.00;20.47	99.90	99.93	97.00	100.00	I	1	0	16	R	128	R	0.5	S	64	R	2	S	64	R	CIP-ERY-NAL-TET
2016.TE.4331.1.15	Chicken	Carcass	Campylobacter_coli	PNC2015	2016	EMILIA ROMAGNA	1628	ST-828 complex	.	.	.	.	.	.	100.00	.	.	100.00	.	100.00	99.75	.	.	.	92.52	100.00	99.97	99.93	99.90	I	0	0	16	R	1	S	1	S	64	R	4	S	64	R	CIP-NAL-TET
2016.TE.4331.1.16	Chicken	Faeces	Campylobacter_coli	PNC2015	2016	EMILIA ROMAGNA	1628	ST-828 complex	.	.	.	.	.	.	100.00	.	.	100.00	.	100.00	99.75	.	.	.	92.52	100.00	99.97	99.93	99.90	I	0	0	16	R	1	S	1	S	64	R	4	S	64	R	CIP-NAL-TET
2016.TE.4331.1.2	Chicken	Carcass	Campylobacter_coli	PNC2015	2015	VENETO	832	ST-828 complex	.	.	.	.	.	.	100.00	.	.	100.00	100.00	.	99.75	.	.	.	100.00	100.00	99.93	97.00	100.00	I	1	0	16	R	128	R	0.5	S	64	R	2	S	64	R	CIP-ERY-NAL-TET
2016.TE.4331.1.22	Chicken	Carcass	Campylobacter_coli	PNC2015	2016	ABRUZZO	2912	ST-828 complex	.	.	.	.	.	.	100.00	.	.	100.00	.	100.00	99.75	.	.	.	99.90	99.93	97.00	98.25	100.00	I	1	0	16	R	128	R	0.12	S	64	R	2	S	64	R	CIP-ERY-NAL-TET
2016.TE.4331.1.25	Chicken	Carcass	Campylobacter_coli	PNC2015	2015	VENETO	2912	ST-828 complex	.	.	.	.	.	.	100.00	.	.	100.00	.	100.00	99.75	.	.	.	100.00	99.90	99.93	97.00	100.00	I	1	0	16	R	128	R	0.12	S	64	R	2	S	64	R	CIP-ERY-NAL-TET
2016.TE.4331.1.33	Chicken	Faeces	Campylobacter_coli	PNC2015	2015	VENETO	8578	ST-828 complex	.	.	.	.	.	.	100.00	.	.	100.00	.	100.00	99.75	7.13	.	.	92.52	100.00	99.97	99.93	100.00	I	1	0	16	R	128	R	0.5	S	64	R	2	S	64	R	CIP-ERY-NAL-TET
2016.TE.4331.1.5	Chicken	Carcass	Campylobacter_coli	PNC2015	2015	VENETO	1055	ST-828 complex	.	.	.	.	.	.	100.00	.	.	100.00	.	100.00	.	.	.	.	92.52	100.00	99.90	99.93	100.00	I	0	0	16	R	1	S	0.5	S	64	R	2	S	64	R	CIP-NAL-TET
2016.TE.4331.1.6	Chicken	Faeces	Campylobacter_coli	PNC2015	2015	VENETO	1055	ST-828 complex	.	.	.	.	.	.	100.00	.	.	100.00	.	100.00	.	.	.	.	92.52	100.00	99.90	99.93	100.00	I	0	0	16	R	1	S	1	S	64	R	2	S	64	R	CIP-NAL-TET
2016.TE.4331.1.7	Chicken	Carcass	Campylobacter_coli	PNC2015	2015	VENETO	5401	?	.	.	.	.	.	.	6.05	.	.	100.00	.	6.94	100.00	.	.	.	100.00	99.13	92.52	100.00	100.00;12.03	I	1	0	8	R	128	R	0.25	S	32	R	1	S	64	R	CIP-ERY-NAL-TET
2016.TE.4331.1.8	Chicken	Faeces	Campylobacter_coli	PNC2015	2015	VENETO	5401	?	.	.	.	.	.	.	6.05	.	.	100.00	.	6.94	100.00	.	.	.	100.00	99.13	92.52	100.00	100.00	I	1	0	8	R	128	R	0.5	S	64	R	2	S	64	R	CIP-ERY-NAL-TET
2016.TE.4331.1.9	Chicken	Carcass	Campylobacter_coli	PNC2015	2015	VENETO	5401	?	.	.	.	.	.	.	6.05	.	.	100.00	.	6.94	100.00	.	.	.	100.00	99.13	92.52	100.00	100.00	I	1	0	16	R	128	R	0.5	S	64	R	2	S	64	R	CIP-ERY-NAL-TET
2016.TE.6749.1.10	Chicken	Faeces	Campylobacter_coli	PNC2015	2015	VENETO	825	ST-828 complex	.	.	.	.	.	.	.	100.00	.	100.00	.	.	99.75	.	.	.	100.00	99.87	99.93	97.00	99.90	I	1	0	16	R	128	R	1	S	64	R	4	S	64	R	CIP-ERY-NAL-TET
2016.TE.6749.1.11	Chicken	Carcass	Campylobacter_coli	PNC2015	2015	VENETO	7159	ST-828 complex	.	.	.	.	.	.	100.00	.	.	100.00	.	100.00	99.75	.	.	.	100.00	99.97	99.93	97.00	100.00	I	1	0	8	R	64	R	1	S	64	R	4	S	64	R	CIP-ERY-NAL-TET
2016.TE.6749.1.12	Chicken	Carcass	Campylobacter_coli	PNC2015	2015	VENETO	832	ST-828 complex	.	.	.	.	.	.	100.00	.	.	100.00	100.00	.	99.75	.	.	.	100.00	100.00	99.93	97.00	100.00	I	0	0	16	R	1	S	1	S	64	R	4	S	64	R	CIP-NAL-TET
2016.TE.6749.1.13	Chicken	Carcass	Campylobacter_coli	PNC2015	2015	VENETO	2912	ST-828 complex	.	.	.	.	.	.	6.21;6.21	.	.	100.00	.	100.00	100.00	.	.	.	92.52	100.00	99.90	99.93	100.00	I	0	0	16	R	1	S	1	S	64	R	4	S	64	R	CIP-NAL-TET
2016.TE.6749.1.14	Chicken	Carcass	Campylobacter_coli	PNC2015	2015	VENETO	7159	ST-828 complex	.	.	.	.	.	.	100.00	.	.	100.00	.	100.00	99.75	.	.	.	100.00	99.97	99.93	97.00	100.00	I	1	0	16	R	128	R	1	S	64	R	4	S	64	R	CIP-ERY-NAL-TET
2016.TE.6749.1.22	Chicken	Faeces	Campylobacter_coli	PNC2015	2015	VENETO	827	ST-828 complex	97.11	.	.	.	.	.	100.00	.	.	100.00	.	.	.	.	.	.	99.13	92.52	100.00	100.00	99.90	I	0	1	16	R	1	S	0.5	S	64	R	16	R	64	R	CIP-NAL-STR-TET
2016.TE.6749.1.25	Chicken	Carcass	Campylobacter_coli	PNC2015	2015	ABRUZZO	860	ST-828 complex	.	.	.	.	.	.	100.00	.	.	100.00	.	100.00	99.75	99.48	.	.	100.00	100.00	99.93	97.00	100.00	I	1	0	16	R	128	R	1	S	64	R	4	S	64	R	CIP-ERY-NAL-TET
2016.TE.6749.1.27	Chicken	Carcass	Campylobacter_coli	PNC2015	2015	MARCHE	830	ST-828 complex	.	.	.	.	.	.	99.48	.	.	.	.	98.96	100.00	13.36;10.14	.	.	100.00	99.90	99.93	97.00	.	I	0	0	16	R	1	S	1	S	64	R	4	S	8	R	CIP-NAL-TET
2016.TE.6749.1.29	Chicken	Carcass	Campylobacter_coli	PNC2015	2015	MARCHE	860	ST-828 complex	.	.	.	.	.	.	100.00	.	.	100.00	.	100.00	99.75	99.48	.	.	100.00	100.00	99.93	97.00	100.00	I	1	0	16	R	128	R	0.5	S	64	R	2	S	64	R	CIP-ERY-NAL-TET
2016.TE.6749.1.30	Chicken	Faeces	Campylobacter_coli	PNC2015	2015	ABRUZZO	832	ST-828 complex	.	.	.	.	.	.	100.00	.	.	100.00	.	100.00	99.75	.	.	.	100.00	100.00	99.93	97.00	100.00	I	1	0	16	R	1	S	0.5	S	64	R	2	S	64	R	CIP-NAL-TET
2016.TE.6749.1.31	Chicken	Faeces	Campylobacter_coli	PNC2015	2015	MARCHE	832	ST-828 complex	.	.	.	.	.	.	100.00	.	.	100.00	.	100.00	99.75	.	.	.	100.00	100.00	99.93	97.00	100.00	I	1	0	16	R	128	R	0.5	S	64	R	2	S	64	R	CIP-ERY-NAL-TET
2016.TE.6749.1.32	Chicken	Carcass	Campylobacter_coli	PNC2015	2015	VENETO	825	ST-828 complex	.	.	.	.	.	.	.	100.00	.	100.00	.	.	99.75	.	.	.	100.00	99.87	99.93	97.00	99.90	I	1	0	16	R	128	R	0.25	S	64	R	1	S	64	R	CIP-ERY-NAL-TET
2016.TE.6749.1.34	Chicken	Faeces	Campylobacter_coli	PNC2015	2015	VENETO	3017	ST-828 complex	.	.	.	.	.	.	56.30	.	.	.	.	14.86	22.17	10.14;19.61	.	.	100.00	99.13	92.52	5.89;100.00	100.00	I	1	0	16	R	128	R	1	S	64	R	2	S	64	R	CIP-ERY-NAL-TET
2016.TE.6749.1.36	Chicken	Faeces	Campylobacter_coli	PNC2015	2015	LOMBARDIA	827	ST-828 complex	97.11	.	.	.	.	.	100.00	.	.	100.00	.	21.27	97.11	.	.	.	100.00	99.13	92.52	100.00	99.90	T	0	0	0.12	S	1	S	2	S	16	S	8	R	64	R	STR-TET
2016.TE.6749.1.43	Chicken	Carcass	Campylobacter_coli	PNC2015	2015	LOMBARDIA	1628	ST-828 complex	.	.	.	.	.	.	100.00	.	.	100.00	.	100.00	99.75	.	.	.	92.52	100.00	99.97	99.93	100.00	I	0	0	16	R	1	S	1	S	64	R	8	R	64	R	CIP-NAL-STR-TET
2016.TE.6749.1.44	Chicken	Faeces	Campylobacter_coli	PNC2015	2015	VENETO	2256	ST-828 complex	.	.	.	.	.	.	100.00	.	.	100.00	.	100.00	99.75	7.13	.	.	92.52	100.00	99.97	99.93	100.00	I	0	0	16	R	1	S	1	S	64	R	2	S	64	R	CIP-NAL-TET
2016.TE.6749.1.45	Chicken	Carcass	Campylobacter_coli	PNC2015	2015	VENETO	5401	?	97.11	.	.	.	.	.	100.00	.	.	100.00	.	100.00	99.75	.	.	.	100.00	99.13	92.52	100.00	100.00	.	1	0	16	R	1	S	1	S	64	R	2	S	64	R	CIP-NAL-TET
2016.TE.6749.1.46	Chicken	Carcass	Campylobacter_coli	PNC2015	2015	VENETO	5401	?	97.11	.	.	.	.	.	100.00	.	.	100.00	.	100.00	99.75	.	.	.	100.00	99.13	92.52	100.00	100.00	I	1	0	8	R	1	S	0.5	S	64	R	2	S	64	R	CIP-NAL-TET
2016.TE.6749.1.8	Chicken	Carcass	Campylobacter_coli	PNC2015	2015	VENETO	830	ST-828 complex	.	.	.	.	.	.	99.48	.	.	.	.	98.96	100.00;16.82	13.36;10.14	.	.	100.00	99.90	99.93	97.00	.	T	0	0	0.12	S	1	S	0.5	S	8	S	2	S	0.5	S	S
2016.TE.6749.1.9	Chicken	Faeces	Campylobacter_coli	PNC2015	2015	VENETO	825	ST-828 complex	.	.	.	.	.	.	.	100.00	.	100.00	.	.	99.75	.	.	.	100.00	99.87	99.93	97.00	99.90	I	0		16	R	128	R	1	S	64	R	4	S	64	R	CIP-ERY-NAL-TET
2016.TE.8311.1.11	Chicken	Faeces	Campylobacter_coli	PNC2015	2015	EMILIA ROMAGNA	5380	ST-828 complex	.	.	.	.	.	.	100.00	.	.	100.00	.	100.00	99.75	.	.	.	100.00	99.13	92.52	100.00	100.00	I	0	0	16	R	1	S	1	S	64	R	4	S	64	R	CIP-NAL-TET
2016.TE.8311.1.12	Chicken	Faeces	Campylobacter_coli	PNC2015	2016	EMILIA ROMAGNA	832	ST-828 complex	.	.	.	.	.	.	100.00	.	.	100.00	.	100.00	99.75	.	.	.	100.00	100.00	99.93	97.00	100.00	I	1	0	4	R	32	R	1	S	64	R	2	S	16	R	CIP-ERY-NAL-TET
2016.TE.8311.1.14	Chicken	Faeces	Campylobacter_coli	PNC2015	2015	VENETO	830	ST-828 complex	.	.	.	.	.	.	.	.	.	.	.	100.00	13.36;10.14	100.00	.	.	100.00	99.90	99.93	97.00	.	I	0	0	0.12	S	1	S	1	S	4	S	4	S	0.5	S	S
2016.TE.8311.1.16	Chicken	Faeces	Campylobacter_coli	PNC2015	2016	VENETO	5401	?	97.11	.	.	.	.	.	100.00	.	.	100.00	.	100.00	99.75	.	.	.	100.00	99.13	92.52	100.00	100.00	I	1	0	16	R	128	R	0.5	S	64	R	2	S	64	R	CIP-ERY-NAL-TET
2016.TE.8311.1.17	Chicken	Carcass	Campylobacter_coli	PNC2015	2016	VENETO	5401	?	97.11	.	.	.	.	.	100.00	.	.	100.00	.	100.00	99.75	.	.	.	100.00	99.13	92.52	100.00	100.00	I	1	0	16	R	128	R	1	S	64	R	4	S	64	R	CIP-ERY-NAL-TET
2016.TE.8311.1.19	Chicken	Carcass	Campylobacter_coli	PNC2015	2016	VENETO	10910*	?	100.00	18.49	.	.	.	.	.	.	.	100.00	.	100.00	18.49	.	.	.	100.00	100.00	100.00	100.00	44.43;100.00	I	1	0	16	R	128	R	16	R	64	R	16	R	64	R	CIP-ERY-GEN-NAL-STR-TET
2016.TE.8311.1.2	Chicken	Faeces	Campylobacter_coli	PNC2015	2016	EMILIA ROMAGNA	5380	ST-828 complex	.	.	.	.	.	.	43.08;43.08	.	.	100.00	.	100.00	99.75	.	.	.	99.13	92.52	100.00	9.61;99.97	100.00	I	0	0	16	R	1	S	1	S	64	R	4	S	64	R	CIP-NAL-TET
2016.TE.8311.1.20	Chicken	Faeces	Campylobacter_coli	PNC2015	2016	VENETO	10910*	?	100.00	18.49	.	.	.	.	.	.	.	100.00	.	100.00	18.49	.	.	.	100.00	100.00	100.00	100.00	100.00;44.43	I	1	0	16	R	128	R	16	R	64	R	16	R	64	R	CIP-ERY-GEN-NAL-STR-TET
2016.TE.8311.1.22	Chicken	Faeces	Campylobacter_coli	PNC2015	2016	VENETO	8195	ST-828 complex	100.00	.	.	.	.	.	100.00	.	.	100.00	.	100.00	99.75	.	.	.	100.00	99.13	92.52	100.00	55.52;99.90	I	0	0	16	R	1	S	2	S	64	R	16	R	64	R	CIP-NAL-STR-TET
2016.TE.8311.1.3	Chicken	Faeces	Campylobacter_coli	PNC2015	2016	EMILIA ROMAGNA	832	ST-828 complex	.	.	.	.	.	.	100.00	.	.	100.00	.	100.00	99.75	.	.	.	100.00	100.00	99.93	97.00	100.00	I	1	0	16	R	128	R	0.5	S	64	R	2	S	64	R	CIP-ERY-NAL-TET
2016.TE.8311.1.4	Chicken	Faeces	Campylobacter_coli	PNC2015	2015	EMILIA ROMAGNA	5380	ST-828 complex	.	.	.	.	.	.	100.00	.	.	100.00	.	100.00	99.75	.	.	.	100.00	99.13	92.52	100.00	100.00	I	0	0	16	R	1	S	1	S	64	R	4	S	64	R	CIP-NAL-TET
2016.TE.8311.1.5	Chicken	Faeces	Campylobacter_coli	PNC2015	2016	EMILIA ROMAGNA	5380	ST-828 complex	.	.	.	.	.	.	100.00	.	.	100.00	.	100.00	99.75	.	.	.	100.00	99.13	92.52	100.00	100.00	I	0	0	16	R	1	S	1	S	64	R	4	S	64	R	CIP-NAL-TET
2017.TE.1794.1.14	Chicken	Faeces	Campylobacter_coli	PNC2015	2016	ABRUZZO	902	ST-828 complex	.	.	.	.	.	.	100.00	.	.	100.00	.	43.08;7.69	99.75	.	.	.	99.13	92.52	100.00	99.97	.	T	0	0	0.12	S	1	S	1	S	4	S	4	S	0.5	S	S
2017.TE.833.1.48	Chicken	Faeces	Campylobacter_coli	PNC2015	2016	ABRUZZO	9065	?	27.11	.	.	.	.	.	95.48	.	.	100.00	.	100.00	27.11	.	.	.	100.00	100.00	99.13	92.52	100.00	T	0	0	8	R	1	S	0.5	S	64	R	2	S	64	R	CIP-NAL-TET
2017.TE.833.1.54	Chicken	Faeces	Campylobacter_coli	PNC2015	2016	ABRUZZO	902	ST-828 complex	.	.	.	.	.	.	100.00	.	.	100.00	.	7.69;43.08	99.75	.	.	.	99.13	92.52	100.00	99.97	.	T	0	0	0.12	S	1	S	1	S	8	S	4	S	0.5	S	S
2017.TE.833.1.55	Chicken	Faeces	Campylobacter_coli	PNC2015	2016	ABRUZZO	902	ST-828 complex	.	.	.	.	.	.	100.00	.	.	100.00	.	7.69;43.08	99.75	.	.	.	99.13	92.52	100.00	99.97	.	T	0	0	0.12	S	1	S	2	S	8	S	4	S	0.5	S	S
2017.TE.833.1.56	Chicken	Faeces	Campylobacter_coli	PNC2015	2016	ABRUZZO	10304	?	.	.	.	.	.	.	100.00	.	.	100.00	.	100.00	99.75	.	.	.	99.13	92.52	100.00	99.97	100.00	T	0	0	0.12	S	1	S	0.5	S	4	S	2	S	64	R	TET
2017.TE.833.1.57	Chicken	Faeces	Campylobacter_coli	PNC2015	2016	ABRUZZO	10304	?	.	.	.	.	.	.	100.00	.	.	100.00	.	100.00	99.75	.	.	.	100.00	99.97	99.93	97.00	100.00	T	0	0	0.12	S	1	S	0.5	S	4	S	2	S	64	R	TET
2017.TE.833.1.58	Chicken	Faeces	Campylobacter_coli	PNC2015	2016	ABRUZZO	10304	?	.	.	.	.	.	.	100.00	.	.	100.00	.	100.00	99.75	.	.	.	99.97	99.93	97.00	98.25	100.00	T	0	0	0.12	S	1	S	0.5	S	4	S	2	S	64	R	TET
2020.TE.1001.1.8	Chicken	Faeces	Campylobacter_coli	survay 2008	2008	LOMBARDIA	832	ST-828 complex		.	.	.	.	.	98.96	.	.	.	.	100.00	13.36;10.14	100.00	.	.	100.00	100.00	99.93	97.00	100.00	T	0	0	4	R	0.5	S	0.12	S	32	R	1	S	16	R	CIP-NAL-TET
2020.TE.1001.1.11	Chicken	Carcass	Campylobacter_coli	survay 2008	2008	LOMBARDIA	832	ST-828 complex		.	.	.	.	.	98.96	.	.	.	.	100.00	13.36;10.14	100.00	.	.	100.00	100.00	99.93	97.00	100.00	T	0	0	4	R	0.5	S	0.12	S	32	R	1	S	16	R	CIP-NAL-TET
2020.TE.1001.1.13	Chicken	Carcass	Campylobacter_coli	survay 2008	2008	PIEMONTE	828	ST-828 complex		.	.	.	.	.	100.00	.	.	100.00	.	.	99.75	.	.	.	100.00	99.97	99.93	97.00	100.00	T	0	0	4	R	0.5	S	0.12	S	32	R	1	S	16	R	CIP-NAL-TET
2020.TE.1001.1.2	Chicken	Carcass	Campylobacter_coli	survay 2008	2008	EMILIA ROMAGNA	2912	ST-828 complex		.	.	.	.	.	100.00	.	.	100.00	.	100.00	99.75	.	.	.	100.00	99.90	99.93	97.00	100.00	T	1	0	4	R	0.5	S	0.12	S	32	R	1	S	16	R	CIP-NAL-TET
2020.TE.1001.1.77	Chicken	Faeces	Campylobacter_coli	survay 2008	2009	CAMPANIA	892	ST-828 complex		.	.	.	.	.	.	100.00	.	100.00	.	.	99.75	.	.	.	100.00	99.97	99.93	97.00	100.00	T	0	0	4	R	0.5	S	0.25	S	32	R	1	S	16	R	CIP-NAL-TET
2017.TE.1036.1.6	Chicken	Faeces	Campylobacter_coli	survay 2008	2009	VENETO	2912	ST-828 complex		.	.	.	.	.	24.50;20.38	.	.	100.00	.	13.76;36.15;24.10;6.58;6.58;29.15;24.19	79.66;18.50	.	.	.	99.75	89.06;99.48;5.94	15.49;82.53	100.00	100.00	T	0	0	4	R	0.5	S	0.12	S	32	R	1	S	16	R	CIP-NAL-TET
2020.TE.1001.1.92	Chicken	Carcass	Campylobacter_coli	survay 2008	2009	VENETO	828	ST-828 complex		.	.	.	.	.	100.00	.	.	100.00	.	.	99.75	.	.	.	100.00	99.97	99.93	97.00	100.00	T	0	0	4	R	0.5	S	0.12	S	32	R	1	S	16	R	CIP-NAL-TET
